# Supplementary material for: An integrated network analysis, RNA-seq and in vivo validation approaches to explore the protective mechanism of Mongolian medicine formulae Ruda-6 against indomethacin-induced gastric ulcer in rats
Source: Front Pharmacol. 2023 Aug 10;14:1181133. doi: 10.3389/fphar.2023.1181133 (PMC10449537; doi:10.3389/fphar.2023.1181133)
Supplement: Supplementary file 2 [file DataSheet2.xlsx]

## Sheet: S1
Table S1: Chemical information of compounds in RD-6 based on LC-MS/MS.
Ion Mode	Name	Formula	CAS_num	Class	Annot. DeltaMass [ppm]	Annotation MW	Calc. MW	RT [min]	Area
+	(-)-Caryophyllene oxide	C15 H24 O	1139-30-6	Prenol lipids	0.13	220.183	220.183	10.519	6.8001e+07
+	(+)-Costunolide	C15 H20 O2	553-21-9	Prenol lipids	0.6	232.146	232.146	9.77	10200699803
+	(+/-)12(13)-DiHOME	C18 H34 O4	263399-35-5	Fatty Acyls	-0.4	314.246	314.246	11.886	196278280
+	(1S)-1,5-Anhydro-2-O-(6-deoxy-α-L-mannopyranosyl)-1-[5,7-dihydroxy-2-(4-hydroxyphenyl)-4-oxo-4H-chromen-6-yl]-D-glucitol	C27 H30 O14	NA	Flavonoids	0.28	578.164	578.164	6.414	2.21959e+08
+	(1S,3R,4R,5R)-3-[(E)-3-(3,4-dihydroxyphenyl)prop-2-enoyl]oxy-1,5-dihydroxy-4-[(E)-3-(4-hydroxy-3,5-dimethoxyphenyl)prop-2-enoyl]oxycyclohexane-1-carboxylic acid	C27 H28 O13	NA	Organooxygen compounds	0.53	560.153	560.153	7.774	1.76971e+08
+	(2E,4E)-N-(2-methylpropyl)dodeca-2,4-dienamide	C16 H29 N O	24738-51-0	Fatty Acyls	-0.29	251.225	251.225	13.995	8.4936e+07
+	(2E,4E,12Z)-N-(2-methylpropyl)octadeca-2,4,12-trienamide	C22 H39 N O	151391-69-4	Fatty Acyls	-0.5	333.303	333.303	18.344	2.72802e+08
+	(2E,4E,9Z)-1-(piperidin-1-yl)hexadeca-2,4,9-trien-1-one	C21 H35 N O	NA	Piperidines	-0.2	317.272	317.272	17.847	1.14234e+08
+	(2S,3R)-5-hydroxy-3-[(2S,3R)-5-hydroxy-2-(4-hydroxyphenyl)-4-oxo-7-[(2S,3R,4S,5S,6R)-3,4,5-trihydroxy-6-(hydroxymethyl)oxan-2-yl]oxy-2,3-dihydrochromen-3-yl]-2-(4-hydroxyphenyl)-7-[(2S,3R,4S,5S,6R)-3,4,5-trihydroxy-6-(hydroxymethyl)oxan-2-yl]oxy-2,3-dihydrochromen-4-one	C42 H42 O20	NA	Flavonoids	4.95	866.227	866.231	0.818	4.47959e+08
+	(4S,5Z,6S)-4-(2-methoxy-2-oxoethyl)-5-[2-[(E)-3-phenylprop-2-enoyl]oxyethylidene]-6-[(2S,3R,4S,5S,6R)-3,4,5-trihydroxy-6-(hydroxymethyl)oxan-2-yl]oxy-4H-pyran-3-carboxylic acid	C14 H25 N O	NA	Others	0.13	223.194	223.194	12.731	3.41869e+08
+	(9Z,12E)-15,16-dihydroxyoctadeca-9,12-dienoic acid	C18 H32 O4	NA	Fatty Acyls	-0.02	312.23	312.23	9.899	2.34097e+08
+	[(2S,3R,4S,5S,6R)-3,4,5-trihydroxy-6-(hydroxymethyl)oxan-2-yl] (2E,6E)-8-hydroxy-2,6-dimethylocta-2,6-dienoate	C16 H26 O8	NA	Prenol lipids	-0.42	346.163	346.163	4.449	6.54612e+08
+	[5-ethenyl-3-hydroxy-4-(3-hydroxyprop-1-en-2-yl)-2-(3-methoxy-3-oxoprop-1-en-2-yl)-5-methylcyclohexyl] 3,4-dihydroxy-2-methylidenebutanoate	C21 H30 O8	NA	Prenol lipids	0.02	410.194	410.194	8.218	552606525
+	{3-[(E)-2-(1,3-Benzodioxol-5-yl)vinyl]-2-oxiranyl}(1-piperidinyl)methanone	C17 H19 N O4	NA	Benzodioxoles	-0.24	301.131	301.131	10.558	6.45476e+07
+	1-(1,3,3-Trimethyl-2,3-dihydro-1H-indol-2-yliden)acetone	C14 H17 N O	NA	Indoles and derivatives	0.28	215.131	215.131	10.965	4.09094e+08
+	1,5-Anhydro-1-[5,7-dihydroxy-2-(4-hydroxyphenyl)-4-oxo-4H-chromen-6-yl]hexitol	C21 H20 O10	NA	Flavonoids	-0.02	432.106	432.106	6.558	3.60409e+08
+	1,5-Ditetrahydro-1H-pyrrol-1-ylpentane-1,5-dione	C13 H22 N2 O2	NA	Pyrrolidines	-0.45	238.168	238.168	7.555	9.00043e+07
+	13(S)-HOTrE	C18 H30 O3	87984-82-5	Fatty Acyls	-0.23	294.219	294.219	13.391	322955760
+	17-(Cyclopropylmethyl)-4,14-dimethoxymorphinan-6-one	C22 H29 N O3	NA	Others	-0.63	355.215	355.215	13.439	1371163836
+	17β-Hydroxy-androstano[3,2-c]isoxazole	C20 H29 N O2	884483-38-9	Others	-0.37	315.22	315.22	9.177	1.44689e+08
+	2,3,4,9-Tetrahydro-1H-β-carboline-3-carboxylic acid	C12 H12 N2 O2	42438-90-4	Indoles and derivatives	0.2	216.09	216.09	5.485	9.68488e+07
+	2,3-Methylenedioxy pyrovalerone	C16 H21 N O3	1427205-89-7	Benzene and substituted derivatives	-0.08	275.152	275.152	9.23	3.94156e+07
+	2-{2-[5-(Ethoxycarbonyl)-2-morpholinoanilino]-2-oxoethoxy}acetic acid	C17 H22 N2 O7	NA	Benzene and substituted derivatives	0.25	366.143	366.143	4.933	1.85582e+07
+	2-Amino-1,3,4-octadecanetriol	C18 H39 N O3	554-62-1	Organonitrogen compounds	-0.42	317.293	317.293	10.637	1.94233e+08
+	2-Hydroxycinnamic acid	C9 H8 O3	614-60-8	Cinnamic acids and derivatives	0.72	164.047	164.047	1.265	157055834
+	3-(2,6-Dioxocyclohexyl)propanenitrile	C9 H11 N O2	1874-85-7	Organooxygen compounds	0.5	165.079	165.079	5.801	1.10253e+08
+	3-(2-{2-[(3-Bromophenyl)sulfanyl]ethoxy}-3-methoxy-5-[(2S,5S)-5-(3,4,5-trimethoxyphenyl)tetrahydro-2-furanyl]phenyl)-1-butyl-1-hydroxyurea	C33 H41 Br N2 O8 S	NA	Others	2	704.177	704.178	0.773	8.40649e+08
+	3,17-Dihydroxy-4,5-epoxyandrost-2-ene-2-carbonitrile	C20 H27 N O3	13647-35-3	Steroids and steroid derivatives	-0.44	329.199	329.199	12.802	7.0076e+08
+	3,4-Dihydroxybenzaldehyde	C7 H6 O3	139-85-5	Organooxygen compounds	1.14	138.032	138.032	5.026	3.57967e+07
+	3,4-Methylenedioxy-α-pyrrolidinopropiophenone	C14 H17 N O3	NA	Benzodioxoles	-0.62	247.121	247.121	10.56	2.04875e+08
+	3-Hydroxyproline	C5 H9 N O3	567-36-2	Carboxylic acids and derivatives	1.19	131.058	131.058	0.884	1.81539e+08
+	4,5-Dicaffeoylquinic acid	C25 H24 O12	14534-61-3	Organooxygen compounds	0.28	516.127	516.127	7.277	2.31215e+08
+	4-{[(7-Isopropyl-1,4a-dimethyl-1,2,3,4,4a,9,10,10a-octahydrophenanthren-1-yl)methyl]amino}-4-oxobut-2-enoic acid	C24 H33 N O3	NA	Prenol lipids	-0.13	383.246	383.246	14.711	1790994306
+	4-Coumaric acid	C9 H8 O3	7400-08-0	Cinnamic acids and derivatives	0.51	164.047	164.047	7.157	1206785159
+	4-Methoxybenzaldehyde	C8 H8 O2	123-11-5	Benzene and substituted derivatives	0.68	136.052	136.053	11.16	1.37732e+07
+	4-Methoxycinnamaldehyde	C10 H10 O2	24680-50-0	Cinnamaldehydes	0.26	162.068	162.068	1.209	6.51866e+07
+	4-Methoxycinnamic acid	C10 H10 O3	830-09-1	Cinnamic acids and derivatives	0.26	178.063	178.063	12.033	1.22163e+08
+	4-Methyl-6,7-dihydroxycoumarin	C10 H8 O4	529-84-0	Coumarins and derivatives	0.64	192.042	192.042	7.031	3.07018e+07
+	4-Methylumbelliferone	C10 H8 O3	90-33-5	Coumarins and derivatives	0.28	176.047	176.047	5.269	3093154900
+	4-Methylumbelliferyl-α-D-glucopyranoside	C16 H18 O8	17833-43-1	Coumarins and derivatives	-0.19	338.1	338.1	5.274	1.49536e+08
+	5,7-Dihydroxy-2-(4-hydroxyphenyl)-6,8-bis[3,4,5-trihydroxy-6-(hydroxymethyl)tetrahydro-2H-pyran-2-yl]-4H-chromen-4-one	C27 H30 O15	NA	Flavonoids	0.35	594.158	594.159	5.712	1.07753e+08
+	5-hydroxy-2-(4-methoxyphenyl)-3-[(2S,3R,4S,5S,6R)-3,4,5-trihydroxy-6-(hydroxymethyl)oxan-2-yl]oxy-7-[(2S,3R,4R,5R,6S)-3,4,5-trihydroxy-6-methyloxan-2-yl]oxychromen-4-one	C28 H32 O15	NA	Flavonoids	0	608.174	608.174	6.539	1.90468e+08
+	5-Hydroxymethyl-2-furaldehyde	C6 H6 O3	67-47-0	Organooxygen compounds	1.91	126.032	126.032	2.593	3.70383e+08
+	6-(alpha-D-glucosaminyl)-1D-myo-inositol	C12 H23 N O10	NA	Organooxygen compounds	0.31	341.132	341.132	0.813	1800423117
+	6,7-Dihydroxy-4-methylcoumarin	C10 H8 O4	529-84-0	Coumarins and derivatives	0.16	192.042	192.042	4.071	3.05159e+08
+	6-Acetylcodeine	C20 H23 N O4	6703-27-1	Morphinans	-0.03	341.163	341.163	5.917	3.12138e+07
+	6-Hydroxypicolinic acid	C6 H5 N O3	19621-92-2	Pyridines and derivatives	0.61	139.027	139.027	1.153	1.91253e+08
+	6β-Hydromorphol	C17 H21 N O3	26626-12-0	Morphinans	-0.34	287.152	287.152	10.309	1.24253e+08
+	7,8-Bis(hydroxymethyl)-1,4a-dimethyl-3,4,4a,5,6,7-hexahydro-2H-benzo[7]annulen-2-one	C15 H22 O3	NA	Organooxygen compounds	0.44	250.157	250.157	10.892	3097260864
+	7-Ethoxycoumarin	C11 H10 O3	31005-02-4	Coumarins and derivatives	0.22	190.063	190.063	5.705	1277759231
+	7-Hydroxy-4-methylcoumarin	C10 H8 O3	90-33-5	Coumarins and derivatives	0.29	176.047	176.047	5.705	8130232102
+	7-Hydroxycoumarine	C9 H6 O3	93-35-6	Coumarins and derivatives	0.51	162.032	162.032	5.279	130987033
+	9-Oxo-10(E),12(E)-octadecadienoic acid	C18 H30 O3	54232-58-5	Fatty Acyls	-0.31	294.219	294.219	13.523	2.17696e+08
+	9S,13R-12-Oxophytodienoic acid	C18 H28 O3	NA	Fatty Acyls	-0.28	292.204	292.204	11.307	1.9691e+08
+	Acetophenone	C8 H8 O	98-86-2	Organooxygen compounds	2.09	120.058	120.058	5.705	2325469113
+	Adenine	C5 H5 N5	73-24-5	Imidazopyrimidines	1.02	135.054	135.055	0.87	3.2388e+08
+	Adenosine	C10 H13 N5 O4	58-61-7	Purine nucleosides	-0.27	267.097	267.097	1.247	9.41559e+07
+	Agarotetrol	C17 H18 O6	NA	Pyrans	-0.06	318.11	318.11	6.567	4.78895e+08
+	ANETHOLE	C10 H12 O	4180-23-8	Phenol ethers	0.57	148.089	148.089	4.448	1.73052e+08
+	Apigenin-6-C-glucoside-7-O-glucoside	C27 H30 O15	NA	Flavonoids	0.35	594.158	594.159	5.988	3.35256e+08
+	Atropine	C17 H23 N O3	51-55-8	Tropane alkaloids	-0.46	289.168	289.168	10.119	1.07881e+08
+	BB-22 3-Carboxyindole metabolite	C16 H19 N O2	858515-71-6	Indoles and derivatives	-0.48	257.142	257.141	10.197	4.28477e+08
+	Betaine	C5 H11 N O2	107-43-7	Carboxylic acids and derivatives	2.5	117.079	117.079	0.836	9.83541e+08
+	Bis(2,2-dihydroxyethyl) hydrogen phosphate	C4 H11 O8 P	NA	Others	1.32	218.019	218.019	0.798	2167235226
+	Bis(4-ethylbenzylidene)sorbitol	C24 H30 O6	79072-96-1	Dioxanes	-0.43	414.204	414.204	11.904	5.35035e+07
+	Boc-Asp-OH	C9 H15 N O6	13726-67-5	Carboxylic acids and derivatives	0.25	233.09	233.09	0.826	2685681258
+	Brevifolincarboxylic acid	C13 H8 O8	NA	Isocoumarins and derivatives	-0.33	292.022	292.022	5.496	4.6384e+08
+	Caffeic acid	C9 H8 O4	331-39-5	Cinnamic acids and derivatives	0.24	180.042	180.042	7.476	8.9715e+07
+	Carvone	C10 H14 O	99-49-0	Prenol lipids	0.8	150.104	150.105	10.614	2.17835e+08
+	Chamazulene	C14 H16	529-05-5	Prenol lipids	0.66	184.125	184.125	12.78	1937474811
+	Chlorogenic acid	C16 H18 O9	327-97-9	Organooxygen compounds	-0.18	354.095	354.095	5.281	1.40191e+08
+	Choline	C5 H13 N O	62-49-7	Organonitrogen compounds	4.37	103.1	103.1	0.805	3673602378
+	COSTUNOLIDE	C15 H20 O2	553-21-9	Prenol lipids	0.46	232.146	232.146	12.093	1.0212e+08
+	Crocetin	C20 H24 O4	27876-94-4	Prenol lipids	-0.25	328.167	328.167	9.381	3.56803e+08
+	D-Glucosamine	C6 H13 N O5	90-77-7	Organooxygen compounds	0.86	179.079	179.08	0.8	9.78677e+08
+	DL-Arginine	C6 H14 N4 O2	7200-25-1	Carboxylic acids and derivatives	0.97	174.112	174.112	0.809	274887845
+	DL-Stachydrine	C7 H13 N O2	4136-37-2	Carboxylic acids and derivatives	0.88	143.095	143.095	0.861	4.62037e+08
+	Ethyl 4-methoxycinnamate	C12 H14 O3	24393-56-4	Cinnamic acids and derivatives	0.31	206.094	206.094	12.033	1.04738e+08
+	Flavone base + 3O, 1MeO, C-Hex-Hex	C28 H32 O16	NA	Others	0.72	624.169	624.169	6.082	202205782
+	Gallic acid	C7 H6 O5	149-91-7	Benzene and substituted derivatives	0.39	170.022	170.022	1.817	193559216
+	Glabrolide	C30 H44 O4	10401-33-9	Prenol lipids	-0.18	468.324	468.324	10.199	2.06246e+07
+	Glutamate	C5 H9 N O4	56-86-0	Carboxylic acids and derivatives	0.33	147.053	147.053	0.847	1000004795
+	Guanosine	C10 H13 N5 O5	118-00-3	Purine nucleosides	-0.25	283.092	283.092	1.347	8.96457e+07
+	Hypnophilin	C15 H20 O3	80677-96-9	Prenol lipids	-0.46	248.141	248.141	9.66	1.11894e+08
+	Iminodimethanethiol	C2 H7 N S2	NA	Thiohemiaminal derivatives	-1.95	109.002	109.002	0.723	1497264926
+	Isoalantolactone	C15 H20 O2	470-17-7	Prenol lipids	0.62	232.146	232.146	12.604	1890074861
+	Isoferulic acid	C10 H10 O4	537-73-5	Cinnamic acids and derivatives	0.45	194.058	194.058	3.072	5.40104e+08
+	Jasminoside B	C16 H26 O8	214125-04-9	Organooxygen compounds	-0.19	346.163	346.163	4.972	2.41884e+08
+	Juarezic Acid	C11 H10 O2	1552-94-9	Benzene and substituted derivatives	0.65	174.068	174.068	12.78	426566331
+	Kojic acid	C6 H6 O4	501-30-4	Pyrans	1.11	142.027	142.027	4.069	1.08514e+08
+	Kynurenic acid	C10 H7 N O3	492-27-3	Quinolines and derivatives	0.15	189.043	189.043	4.953	1.42996e+08
+	L(-)-Pipecolinic acid	C6 H11 N O2	3105-95-1	Carboxylic acids and derivatives	1.02	129.079	129.079	1.131	7.3815e+07
+	L-Aspartic acid β-benzyl ester	C11 H13 N O4	2177-63-1	Carboxylic acids and derivatives	-0.2	223.084	223.084	2.787	1.50985e+08
+	Lawsone	C10 H6 O3	83-72-7	Naphthalenes	0.46	174.032	174.032	7.763	443387219
+	LID_180.1018_12.9	C10 H13 N O2	29183-14-0	Benzene and substituted derivatives	0.6	179.095	179.095	6.591	6.50794e+08
+	Lily aldehyde	C14 H20 O	80-54-6	Benzene and substituted derivatives	0.94	204.151	204.152	9.77	1785225153
+	L-Isoleucine	C6 H13 N O2	73-32-5	Carboxylic acids and derivatives	0.93	131.095	131.095	1.311	1.56478e+08
+	L-Norleucine	C6 H13 N O2	327-57-1	Carboxylic acids and derivatives	0.91	131.095	131.095	1.407	2.80455e+08
+	LPC 18:2	C26 H50 N O7 P	NA	Glycerophospholipids	0.31	519.332	519.333	12.409	1.21834e+08
+	L-Phenylalanine	C9 H11 N O2	63-91-2	Carboxylic acids and derivatives	0.85	165.079	165.079	2.324	3.81427e+08
+	L-Pyroglutamic acid	C5 H7 N O3	98-79-3	Carboxylic acids and derivatives	1.33	129.043	129.043	1.17	8.89973e+08
+	MDPBP	C15 H19 N O3	NA	Benzene and substituted derivatives	-0.07	261.136	261.136	9.467	1.62094e+08
+	MDPV	C16 H21 N O3	687603-66-3	Benzene and substituted derivatives	-0.28	275.152	275.152	11.224	1254860250
+	Mepenzolate	C21 H25 N O3	76-90-4	Benzene and substituted derivatives	-0.33	339.183	339.183	12.994	4365413172
+	Methyl 2-(4-morpholinyl)-5-({2-(trifluoromethyl)-5-[4-(trifluoromethyl)phenyl]-3-furoyl}amino)benzoate	C25 H20 F6 N2 O5	NA	Others	-4.17	542.128	542.125	0.793	1813745963
+	Methyl-1-pentyl-1H-indole-3-carboxylate	C15 H19 N O2	1338925-20-4	Indoles and derivatives	-0.3	245.142	245.142	9.974	3.40056e+07
+	methylcinnamate	C10 H10 O2	103-26-4	Cinnamic acids and derivatives	0.33	162.068	162.068	5.707	1.12603e+08
+	MFCD00134159	C12 H8 O3	5811-87-0	Naphthalenes	-0.17	200.047	200.047	11.922	1644693446
+	MLS002473214-01!(2E,4E)-5-(1,3-benzodioxol-5-yl)-N-(2-methylpropyl)penta-2,4-dienamide	C16 H19 N O3	NA	Others	-0.18	273.136	273.136	11.271	4134175888
+	Muramic acid	C9 H17 N O7	1114-41-6	Organooxygen compounds	0.16	251.101	251.101	0.832	2.36544e+08
+	N-(2,4-dimethylphenyl)formamide	C9 H11 N O	60397-77-5	Benzene and substituted derivatives	0.74	149.084	149.084	6.917	9.37644e+07
+	N-(4-Hydroxy-3-nitrophenyl)-2-[(1-methyl-2,4,6-trioxohexahydro-5-pyrimidinyl)carbonyl]hydrazinecarboxamide	C13 H12 N6 O8	NA	Others	1.43	380.072	380.072	0.807	2809911918
+	N-Acetylneuraminic acid	C11 H19 N O9	21646-00-4	Organooxygen compounds	-0.06	309.106	309.106	0.851	3.02606e+08
+	Nalbuphine	C21 H27 N O4	20594-83-6	Phenanthrenes and derivatives	-0.06	357.194	357.194	9.983	174639681
+	NCGC00347524-02_C23H34O15_Cyclopenta[c]pyran-4-carboxylic acid, 1-[(6-O-beta-D-glucopyranosyl-beta-D-glucopyranosyl)oxy]-1,4a,5,7a-tetrahydro-7-(hydroxymethyl)-, methyl ester, (1S,4aS,7aS)-	C23 H34 O15	NA	Others	0.73	550.19	550.19	5.276	5.77124e+08
+	NCGC00347599-02_C32H40O17_Methyl (1S,4aS,7aS)-7-(hydroxymethyl)-1-[(6-O-{6-O-[(2E)-3-(4-hydroxyphenyl)-2-propenoyl]-beta-D-glucopyranosyl}-beta-D-glucopyranosyl)oxy]-1,4a,5,7a-tetrahydrocyclopenta[c]pyran-4-carboxylate	C32 H40 O17	NA	Prenol lipids	0.41	696.227	696.227	7.157	4.66251e+08
+	NCGC00380895-01_C27H36O12_1-Cyclohexene-1-carboxylic acid, 4-[[6-O-[(2E)-3-(4-hydroxy-3,5-dimethoxyphenyl)-1-oxo-2-propen-1-yl]-beta-D-glucopyranosyl]oxy]-2,6,6-trimethyl-	C27 H36 O12	NA	Fatty Acyls	0.36	552.221	552.221	7.55	5.9262e+08
+	NCGC00381425-01!8-hydroxy-8-(3-octyloxiran-2-yl)octanoic acid	C18 H34 O4	NA	Fatty Acyls	-0.36	314.246	314.246	12.003	2.5334e+08
+	NCGC00384535-01!8-[4,5-dihydroxy-6-(hydroxymethyl)-3-(3,4,5-trihydroxy-6-methyloxan-2-yl)oxyoxan-2-yl]-7-hydroxy-2-(4-hydroxyphenyl)-5-[3,4,5-trihydroxy-6-(hydroxymethyl)oxan-2-yl]oxychromen-4-one	C33 H40 O19	NA	Flavonoids	0.22	740.216	740.217	5.981	1.34134e+08
+	NCGC00384993-01_C28H34O14_Methyl (1S,4aS,7aS)-1-({6-O-[(2E)-3-(4-hydroxy-3,5-dimethoxyphenyl)-2-propenoyl]-beta-D-glucopyranosyl}oxy)-7-(hydroxymethyl)-1,4a,5,7a-tetrahydrocyclopenta[c]pyran-4-carboxylate	C28 H34 O14	NA	Prenol lipids	0.38	594.195	594.195	7.759	1.38296e+08
+	NCGC00385037-01_C27H34O15_	C27 H34 O15	NA	Prenol lipids	0.44	598.19	598.19	6.663	2.2142e+08
+	NCGC00385576-01_C34H44O19_Cyclopenta[c]pyran-4-carboxylic acid, 1,4a,5,7a-tetrahydro-1-[[6-O-[6-O-[(2E)-3-(4-hydroxy-3,5-dimethoxyphenyl)-1-oxo-2-propen-1-yl]-beta-D-glucopyranosyl]-beta-D-glucopyranosyl]oxy]-7-(hydroxymethyl)-, methyl ester, (1S,4aS,7aS)-	C34 H44 O19	NA	Prenol lipids	0.5	756.248	756.248	7.183	1.17562e+08
+	NCGC00385821-01!(3R,5R)-4-(4-carboxy-3-hydroxy-3-methylbutanoyl)oxy-3,5-bis[[(E)-3-(3,4-dihydroxyphenyl)prop-2-enoyl]oxy]-1-hydroxycyclohexane-1-carboxylic acid	C31 H32 O16	NA	Carboxylic acids and derivatives	0.05	660.169	660.169	7.427	1.26307e+08
+	NCGC00385950-01_C16H26O7_(2,6,6-Trimethyl-4-oxo-2-cyclohexen-1-yl)methyl beta-D-glucopyranoside	C16 H26 O7	NA	Organooxygen compounds	-0.24	330.168	330.168	6.06	5.60456e+08
+	NCGC00386094-01!8-hydroxy-3-methyl-1-oxo-3,4-dihydroisochromene-5-carboxylic acid	C11 H10 O5	NA	Benzene and substituted derivatives	0.05	222.053	222.053	6.515	1.5873e+08
+	N-Fructosyl isoleucine	C12 H23 N O7	NA	Carboxylic acids and derivatives	-0.24	293.147	293.147	1.339	3843065062
+	N-Fructosyl phenylalanine	C15 H21 N O7	NA	Carboxylic acids and derivatives	0.01	327.132	327.132	2.209	1590199848
+	N-Fructosyl tyrosine	C15 H21 N O8	NA	Carboxylic acids and derivatives	-0.14	343.127	343.127	1.207	6.51129e+08
+	Normorphine	C16 H17 N O3	466-97-7	Morphinans	-0.13	271.121	271.121	10.769	3.73414e+08
+	Oxybutynin	C22 H31 N O3	5633-20-5	Benzene and substituted derivatives	-0.71	357.23	357.23	13.733	9.78899e+07
+	Pantothenic acid	C9 H17 N O5	79-83-4	Organooxygen compounds	0.1	219.111	219.111	2.862	1.25471e+08
+	Pipecolic acid	C6 H11 N O2	535-75-1	Carboxylic acids and derivatives	1.13	129.079	129.079	0.867	4.79638e+08
+	Piperanine	C17 H21 N O3	23512-46-1	Benzodioxoles	0.15	287.152	287.152	11.475	8636549515
+	Piperic Acid	C12 H10 O4	136-72-1	Benzodioxoles	-0.11	218.058	218.058	10.236	3.4504e+08
+	Piperine	C17 H19 N O3	94-62-2	Alkaloids and derivatives	-0.97	285.136	285.136	11.548	50496765979
+	pretyrosine	C10 H13 N O5	53078-86-7	Carboxylic acids and derivatives	0.34	227.079	227.079	0.86	1276192460
+	Propafenone	C21 H27 N O3	34183-22-7	Linear 1,3-diarylpropanoids	-0.5	341.199	341.199	13.244	9532986222
+	Propylnorapomorphine	C19 H21 N O2	NA	Aporphines	-0.47	295.157	295.157	7.052	2.18203e+07
+	Pyrogallol	C6 H6 O3	87-66-1	Phenols	1.29	126.032	126.032	0.858	1.10836e+08
+	Rutin	C27 H30 O16	153-18-4	Flavonoids	0.18	610.153	610.154	6.484	1.75915e+08
+	Sarracenin	C11 H14 O5	59653-37-1	Dioxanes	0.06	226.084	226.084	5.873	1240162326
+	Sinapinic acid	C11 H12 O5	530-59-6	Cinnamic acids and derivatives	0.38	224.068	224.069	6.892	1.34878e+08
+	Sinapoyl + C6H9O5	C17 H20 O9	NA	Others	-0.16	368.111	368.111	6.662	210359606
+	trans-3-Indoleacrylic acid	C11 H9 N O2	1204-06-4	Indoles and derivatives	0.67	187.063	187.063	4.617	2.01243e+08
+	trans-Cinnamaldehyde	C9 H8 O	104-55-2	Cinnamaldehydes	1.02	132.058	132.058	5.189	1.0581e+08
+	Trigonelline	C7 H7 N O2	535-83-1	Pyridines and derivatives	0.71	137.048	137.048	0.84	5.49172e+08
+	Vaccarin	C32 H38 O19	53452-16-7	Flavonoids	0	726.201	726.201	5.814	1.89931e+08
+	Valpromide	C8 H17 N O	2430-27-5	Carboximidic acids and derivatives	0.72	143.131	143.131	1.435	2.32835e+08
+	Vanillin	C8 H8 O3	121-33-5	Phenols	0.19	152.047	152.047	6.575	5.47049e+07
+	Verrucarol	C15 H22 O4	2198-92-7	Prenol lipids	-0.3	266.152	266.152	9.548	3.95794e+08
+	Xanthurenic acid	C10 H7 N O4	59-00-7	Quinolines and derivatives	0.03	205.038	205.038	1.799	1.14113e+08
+	α-Eleostearic acid	C18 H30 O2	506-23-0	Fatty Acyls	-0.27	278.225	278.225	13.107	4.18062e+08
+	α-Linolenic acid	C18 H30 O2	463-40-1	Fatty Acyls	-0.27	278.225	278.224	16.45	1.01918e+08
-	(-)-Spiculisporic acid	C17 H28 O6	NA	Carboxylic acids and derivatives	-0.14	328.189	328.189	12.052	2.48992e+06
-	(+/-)12(13)-DiHOME	C18 H34 O4	263399-35-5	Fatty Acyls	0.08	314.246	314.246	11.878	4.33342e+08
-	(+/-)9,10-dihydroxy-12Z-octadecenoic acid	C18 H34 O4	NA	Fatty Acyls	0.07	314.246	314.246	11.994	6.09474e+08
-	(+/-)9-HpODE	C18 H32 O4	63121-49-3	Fatty Acyls	-0.08	312.23	312.23	11.428	3.20806e+08
-	(±)-Abscisic acid	C15 H20 O4	14375-45-2	Prenol lipids	0.04	264.136	264.136	7.975	3.63433e+07
-	(15Z)-9,12,13-Trihydroxy-15-octadecenoic acid	C18 H34 O5	NA	Fatty Acyls	-0.11	330.241	330.241	9.895	1928050398
-	(1S)-1,5-Anhydro-2-O-(6-deoxy-α-L-mannopyranosyl)-1-[5,7-dihydroxy-2-(4-hydroxyphenyl)-4-oxo-4H-chromen-6-yl]-D-glucitol	C27 H30 O14	NA	Flavonoids	0.54	578.164	578.164	6.412	2.68159e+08
-	(1S,4R,4aS,8aS)-1,2-Bis(hydroxymethyl)-5,5,8a-trimethyl-1,4,4a,5,6,7,8,8a-octahydro-1,4-naphthalenediol	C15 H26 O4	NA	Organooxygen compounds	0.37	270.183	270.183	8.721	5.34844e+06
-	(1ξ)-1,5-Anhydro-1-[2-(3,4-dihydroxyphenyl)-5,7-dihydroxy-4-oxo-4H-chromen-8-yl]-D-galactitol	C21 H20 O11	NA	Flavonoids	0.29	448.101	448.101	6.113	7.32049e+07
-	(2'R,3R,4'R,4a'R,5S,8a'S)-5-(3-Furyl)-4'-hydroxy-4a',5'-bis(hydroxymethyl)-2'-methyl-3',4,4',4a',5,7',8',8a'-octahydro-2'H-spiro[furan-3,1'-naphthalen]-2-one	C20 H26 O6	NA	Prenol lipids	0.17	362.173	362.173	7.631	4.39729e+07
-	(3R,5R)-1,3,5-Trihydroxy-4-{[(2E)-3-(4-hydroxy-3-methoxyphenyl)-2-propenoyl]oxy}cyclohexanecarboxylic acid	C17 H20 O9	NA	Others	-0.09	368.111	368.111	6.188	1.14349e+08
-	(6R)-2,6-Anhydro-3,5-dideoxy-5-{[(4-phenyl-1H-1,2,3-triazol-1-yl)acetyl]amino}-6-[(1R,2R)-1,2,3-trihydroxypropyl]-L-threo-hex-2-enonic acid	C19 H22 N4 O8	NA	Others	-3.19	434.144	434.142	5.699	22858143900
-	(R)-3-Hydroxy myristic acid	C14 H28 O3	28715-21-1	Fatty Acyls	-1.19	244.204	244.204	13.286	1.44067e+07
-	1,2,3,4-Tetrakis-O-(3,4,5-trihydroxybenzoyl)-β-D-glucopyranose	C34 H28 O22	NA	Tannins	0.54	788.107	788.108	6.469	8.37319e+06
-	1,3,6-Trigalloyl glucose	C27 H24 O18	NA	Others	0.31	636.096	636.096	5.988	9.07488e+07
-	1,6-Bis-O-(3,4,5-trihydroxybenzoyl)hexopyranose	C20 H20 O14	NA	Tannins	-0.18	484.085	484.085	5.014	1.02192e+08
-	1-[4,5-Dihydroxy-6-(hydroxymethyl)-3-[(E)-3-(4-hydroxyphenyl)prop-2-enoyl]oxyoxan-2-yl]oxy-7-hydroxy-7-methyl-4a,5,6,7a-tetrahydro-1H-cyclopenta[c]pyran-4-carboxylic acid	C25 H30 O12	NA	Prenol lipids	0.49	522.174	522.174	6.387	1.41814e+08
-	12-Oxo phytodienoic acid	C18 H28 O3	67204-66-4	Fatty Acyls	0.3	292.204	292.204	12.36	4.52595e+06
-	13(S)-HOTrE	C18 H30 O3	87984-82-5	Fatty Acyls	0.19	294.219	294.22	12.563	387962810
-	16-Hydroxyhexadecanoic acid	C16 H32 O3	506-13-8	Fatty Acyls	0.14	272.235	272.235	12.785	1.27399e+07
-	2-(3,4-Dihydroxyphenyl)ethyl 3-O-(6-deoxy-β-L-mannopyranosyl)-6-O-[(2E)-3-(3,4-dihydroxyphenyl)-2-propenoyl]-β-D-glucopyranoside	C29 H36 O15	NA	Cinnamic acids and derivatives	0.94	624.205	624.206	6.849	1.31521e+07
-	2-(6-Hydroxyhexyl)-3-methylenesuccinic acid	C11 H18 O5	NA	Hydroxy acids and derivatives	-1.63	230.115	230.115	6.561	3.14776e+07
-	2-(8-Hydroxy-4a,8-dimethyldecahydro-2-naphthalenyl)acrylic acid	C15 H24 O3	NA	Prenol lipids	-0.77	252.173	252.172	11.011	2.60132e+08
-	2,2'-Methylenebis(4-methyl-6-tert-butylphenol)	C23 H32 O2	119-47-1	Benzene and substituted derivatives	-0.79	340.24	340.24	16.713	1.81752e+08
-	2,3,4,5,2',6'-Hexamethoxy-3',4'-methylenedioxychalcone	C22 H24 O9	NA	Cinnamic acids and derivatives	2.64	432.142	432.143	5.873	4722833252
-	2,4,6-Trihydroxy-2-(4-hydroxybenzyl)-1-benzofuran-3(2H)-one	C15 H12 O6	5989-16-2	Aurone flavonoids	-0.28	288.063	288.063	7.81	6.59166e+06
-	2-[(2S,4aR,8aS)-2-Hydroxy-4a-methyl-8-methylenedecahydro-2-naphthalenyl]acrylic acid	C15 H22 O3	NA	Prenol lipids	-0.7	250.157	250.157	10.312	1091635183
-	2-[3,8-Dihydroxy-8-(hydroxymethyl)-3-methyl-2-oxodecahydro-5-azulenyl]-2-propanyl hexopyranoside	C21 H36 O10	NA	Prenol lipids	1.09	448.231	448.231	4.719	3.76136e+06
-	2-{[Carboxy(phenyl)methyl]amino}benzoic acid	C15 H13 N O4	92553-92-9	Benzene and substituted derivatives	0.44	271.084	271.085	11.175	7.92139e+06
-	2-{2-[5-(Ethoxycarbonyl)-2-morpholinoanilino]-2-oxoethoxy}acetic acid	C17 H22 N2 O7	NA	Benzene and substituted derivatives	4.95	366.143	366.145	6.028	1.99128e+08
-	2-Hydroxy-4-(4-hydroxyphenyl)butanoic acid	C10 H12 O4	NA	Phenols	-3.41	196.074	196.073	6.983	3.0823e+07
-	3',5,7-Trihydroxy-4'-methoxyflavanone	C16 H14 O6	NA	Flavonoids	-0.43	302.079	302.079	9.953	5.26697e+06
-	3',5'-Dimethoxy-4'-hydroxyacetophenone	C10 H12 O4	2478-38-8	Organooxygen compounds	-2.95	196.074	196.073	1.726	6.98786e+06
-	3-[2-(β-D-Glucopyranosyloxy)-4-methoxyphenyl]propanoic acid	C16 H22 O9	NA	Organooxygen compounds	0.16	358.126	358.126	5.321	1.99518e+07
-	3-Butene-1,2,3-tricarboxylic acid	C7 H8 O6	26326-05-6	Carboxylic acids and derivatives	-3.82	188.032	188.031	1.337	2.26099e+07
-	3-Hydroxy-3-(methoxycarbonyl)pentanedioic acid	C7 H10 O7	NA	Carboxylic acids and derivatives	-2.7	206.043	206.042	1.936	3.00221e+07
-	3-tert-Butyladipic acid	C10 H18 O4	10347-88-3	Fatty Acyls	-2.81	202.121	202.12	8.668	5.55077e+07
-	4-(3,4-Dihydroxyphenyl)-6,7-dihydroxy-2-naphthoic acid	C17 H12 O6	NA	Naphthalenes	0.23	312.063	312.063	9.297	5.27548e+06
-	4-(3-Hydroxybutyl)phenyl β-D-glucopyranoside	C16 H24 O7	NA	Organooxygen compounds	-0.09	328.152	328.152	4.983	1.06534e+07
-	4,5-Dicaffeoylquinic acid	C25 H24 O12	14534-61-3	Organooxygen compounds	0.1	516.127	516.127	7.269	8.6528e+08
-	4,5-Dinitro-9-oxo-9H-fluorene-2,7-dicarboxamide	C15 H8 N4 O7	213598-63-1	Fluorenes	-3.34	356.039	356.038	1.13	6.09827e+07
-	4-{[(3S,4R,5S)-3-Hydroxy-5-(4-hydroxy-3-methoxyphenyl)-4-(hydroxymethyl)tetrahydro-3-furanyl]methyl}-2-methoxyphenyl β-D-glucopyranoside	C26 H34 O12	NA	Lignans, neolignans and related compounds	0.92	538.205	538.206	5.038	1.74666e+07
-	4-Acetamidobenzoic acid	C9 H9 N O3	556-08-1	Benzene and substituted derivatives	-3.53	179.058	179.058	5.551	2.35993e+07
-	4-Dodecylbenzenesulfonic acid	C18 H30 O3 S	27176-87-0	Benzene and substituted derivatives	-0.82	326.192	326.191	17.141	6.86165e+06
-	4-Pyridoxic acid	C8 H9 N O4	82-82-6	Pyridines and derivatives	-3.82	183.053	183.052	3.609	1.14067e+07
-	5,7-Dihydroxy-2-(3-hydroxy-4-methoxyphenyl)chroman-4-one	C16 H14 O6	520-33-2	Flavonoids	-0.34	302.079	302.079	9.079	4.36989e+06
-	5,7-Dihydroxy-2-(4-hydroxyphenyl)-6,8-bis[3,4,5-trihydroxy-6-(hydroxymethyl)tetrahydro-2H-pyran-2-yl]-4H-chromen-4-one	C27 H30 O15	NA	Flavonoids	0.5	594.158	594.159	5.702	2.01222e+08
-	5,7-Dihydroxy-4-methylcoumarin	C10 H8 O4	2107-76-8	Coumarins and derivatives	-3.3	192.042	192.042	8.319	8.88814e+07
-	6-[2-(Trifluoromethyl)phenyl]-1,3,5-triazine-2,4-diamine	C10 H8 F3 N5	NA	Benzene and substituted derivatives	4.19	255.073	255.074	2.28	1.39792e+07
-	6-Deoxy-α-L-mannopyranosyl-(1->4)-β-D-glucopyranosyl-(1->6)-1-O-[(3β,5ξ,9ξ,18ξ)-3-{[2-O-(6-deoxy-α-L-mannopyranosyl)-α-L-arabinopyranosyl]oxy}-23-hydroxy-28-oxoolean-12-en-28-yl]-β-D-glucopyranose	C59 H96 O26	NA	Prenol lipids	0.05	1220.62	1220.62	8.365	3.64371e+07
-	6-Gingerol	C17 H26 O4	23513-14-6	Phenols	0.02	294.183	294.183	11.174	7.50091e+06
-	6-O-[(2E)-3-(4-Hydroxyphenyl)-2-propenoyl]-1-O-(3,4,5-trihydroxybenzoyl)hexopyranose	C22 H22 O12	NA	Tannins	0.09	478.111	478.111	6.334	2.07684e+07
-	6-O-Pentopyranosyl-1-O-[(2,6,6-trimethyl-1-cyclohexen-1-yl)carbonyl]-β-D-glucopyranose	C21 H34 O11	NA	Organooxygen compounds	-0.03	462.21	462.21	7.626	2.84611e+08
-	9(Z),11(E)-Conjugated linoleic acid	C18 H32 O2	2540-56-9	Fatty Acyls	-0.59	280.24	280.24	17.139	1428018705
-	alpha-D-Glucopyranosyl-(1->4)-alpha-D-glucopyranosyl-(1->4)-alpha-D-glucopyranosyl-(1->4)-D-glucopyranose	C24 H42 O21	34612-38-9	Organooxygen compounds	0.7	666.222	666.222	0.774	4.06227e+08
-	Arachidonic acid	C20 H32 O2	506-32-1	Fatty Acyls	-0.44	304.24	304.24	16.867	4.15893e+06
-	Arjungenin	C30 H48 O6	58880-25-4	Prenol lipids	0.32	504.345	504.345	10.831	1.11005e+08
-	Artemetin 5-glucosyl- (1->4) -rhamnoside	C32 H40 O17	NA	Flavonoids	0.88	696.227	696.227	7.154	4024108068
-	Asiatic acid	C30 H48 O5	464-92-6	Prenol lipids	-0.26	488.35	488.35	11.306	2.53157e+08
-	Asperulosidic acid	C18 H24 O12	25368-11-0	Prenol lipids	0.44	432.127	432.127	5.931	2.40272e+07
-	Astragalin	C21 H20 O11	480-10-4	Flavonoids	0.25	448.101	448.101	7.076	4.18887e+07
-	Azelaic acid	C9 H16 O4	123-99-9	Fatty Acyls	-3.68	188.105	188.104	7.489	6.34141e+08
-	BB-22 3-Carboxyindole metabolite	C16 H19 N O2	858515-71-6	Indoles and derivatives	-0.65	257.142	257.141	10.192	4.30113e+07
-	Bilirubin	C33 H36 N4 O6	635-65-4	Tetrapyrroles and derivatives	4.42	584.263	584.266	9.754	6.0355e+07
-	brevifolin carboxylic acid	C13 H8 O8	NA	Isocoumarins and derivatives	0.39	292.022	292.022	5.49	3240673466
-	Caffeic acid	C9 H8 O4	331-39-5	Cinnamic acids and derivatives	-4.35	180.042	180.041	5.743	7.93286e+08
-	Catechin	C15 H14 O6	88191-48-4	Flavonoids	0.28	290.079	290.079	5.367	2.01111e+07
-	Chlorogenic acid	C16 H18 O9	327-97-9	Organooxygen compounds	0.4	354.095	354.095	5.271	5.57655e+08
-	Citric acid	C6 H8 O7	77-92-9	Carboxylic acids and derivatives	-3.38	192.027	192.026	0.909	6189649625
-	Corchorifatty acid F	C18 H32 O5	95341-44-9	Fatty Acyls	-0.08	328.225	328.225	9.542	3.18521e+08
-	Crocin	C44 H64 O24	42553-65-1	Prenol lipids	1.13	976.379	976.38	9.218	1.86909e+08
-	Cycloolivil	C20 H24 O7	NA	Lignans, neolignans and related compounds	0.44	376.152	376.152	6.166	4.00944e+07
-	D-(-)-Mannitol	C6 H14 O6	69-65-8	Organooxygen compounds	-3.27	182.079	182.078	0.787	6.74972e+08
-	Dimefuron	C15 H19 Cl N4 O3	34205-21-5	Benzene and substituted derivatives	3.45	338.115	338.116	9.274	4.44333e+06
-	DL-4-Hydroxyphenyllactic acid	C9 H10 O4	306-23-0	Phenylpropanoic acids	-3.25	182.058	182.057	4.652	4.28802e+07
-	DL-Tryptophan	C11 H12 N2 O2	54-12-6	Indoles and derivatives	-2.57	204.09	204.089	4.615	2.12055e+07
-	Dodecanedioic acid	C12 H22 O4	693-23-2	Fatty Acyls	-1.73	230.152	230.151	10.274	1.54365e+07
-	Dodecyl sulfate	C12 H26 O4 S	151-41-7	Organic sulfuric acids and derivatives	0.05	266.155	266.155	13.837	2.66408e+07
-	Eriodictyol	C15 H12 O6	552-58-9	Flavonoids	0.35	288.063	288.063	8.822	6.70715e+06
-	Esculin	C15 H16 O9	531-75-9	Coumarins and derivatives	-0.3	340.079	340.079	4.843	9.10689e+06
-	Ethyl 1'-(2-pyrimidinyl)-3a,4,8,8a-tetrahydrospiro[1,3-dioxepino[5,6-d][1,2]oxazole-6,4'-piperidine]-3-carboxylate	C17 H22 N4 O5	NA	Others	-3.59	362.159	362.158	2.924	3806614147
-	Ethyl 4-{[3-(4-methoxyphenyl)-1,2,4-oxadiazol-5-yl]methyl}-1-piperazinecarboxylate	C17 H22 N4 O4	NA	Azoles	-3.63	346.164	346.163	4.456	5686915485
-	Farnesyl pyrophosphate	C15 H28 O7 P2	13058-04-3	Prenol lipids	-1.52	382.131	382.13	11.009	9.39174e+06
-	Ferulic acid	C10 H10 O4	NA	Cinnamic acids and derivatives	-3.22	194.058	194.057	6.902	7.85524e+07
-	Formononetin	C16 H12 O4	485-72-3	Isoflavonoids	-0.33	268.074	268.073	10.441	3.94482e+07
-	Gallic acid	C7 H6 O5	149-91-7	Benzene and substituted derivatives	-4.63	170.022	170.021	1.809	5074816122
-	Geniposidic acid	C16 H22 O10	27741-01-1	Prenol lipids	0.13	374.121	374.121	3.449	3.58495e+08
-	Genistein	C15 H10 O5	446-72-0	Isoflavonoids	-0.11	270.053	270.053	9.71	1.01603e+07
-	Glycitein	C16 H12 O5	40957-83-3	Isoflavonoids	0.18	284.068	284.069	8.914	1.69797e+07
-	Hexadecanedioic acid	C16 H30 O4	505-54-4	Fatty Acyls	-0.14	286.214	286.214	12.386	1.0315e+07
-	Hispidulin	C16 H12 O6	1447-88-7	Flavonoids	-0.07	300.063	300.063	9.847	1.07055e+07
-	Homogentisic acid	C8 H8 O4	451-13-8	Benzene and substituted derivatives	-4.93	168.042	168.041	3.017	4.21876e+07
-	Luteolin	C15 H10 O6	491-70-3	Flavonoids	-0.16	286.048	286.048	9.85	5.57223e+07
-	Methyl 1-(hexopyranosyloxy)-4a-hydroxy-7-methyl-5-oxo-1,4a,5,6,7,7a-hexahydrocyclopenta[c]pyran-4-carboxylate	C17 H24 O11	NA	Prenol lipids	0.31	404.132	404.132	4.645	8.36461e+08
-	Methyl 1-(hexopyranosyloxy)-5-hydroxy-7-(hydroxymethyl)-1,4a,5,7a-tetrahydrocyclopenta[c]pyran-4-carboxylate	C17 H24 O11	NA	Prenol lipids	0.32	404.132	404.132	4.067	2132607602
-	Methyl 3-({1-(3,4-dimethoxyphenyl)-2-oxo-2-[(tetrahydro-2-furanylmethyl)amino]ethyl}[N-(2-thienylcarbonyl)glycyl]amino)benzoate	C30 H33 N3 O8 S	NA	Others	-2.2	595.199	595.198	5.265	6061797317
-	Mussaenosidic acid	C16 H24 O10	82451-22-7	Prenol lipids	0.48	376.137	376.137	4.471	4.80252e+07
-	N-{[(2R,4S,5S)-5-{[4-(2-Methoxyphenyl)-1-piperazinyl]methyl}-1-azabicyclo[2.2.2]oct-2-yl]methyl}-1,3-benzodioxole-5-carboxamide	C28 H36 N4 O4	NA	Others	0.1	492.274	492.274	12.201	3.53921e+06
-	N1-(5-Oct-1-ynyl-3-pyridyl)-4-phenylpiperazine-1-carboxamide	C24 H30 N4 O	NA	Diazinanes	-3.37	390.242	390.241	12.773	4.53979e+06
-	N-Acetyl-L-tyrosine	C11 H13 N O4	537-55-3	Carboxylic acids and derivatives	-1.7	223.084	223.084	4.846	4.37484e+06
-	Naringenin	C15 H12 O5	480-41-1	Flavonoids	-0.26	272.068	272.068	9.724	1.69904e+07
-	Neochlorogenic acid	C16 H18 O9	906-33-2	Organooxygen compounds	0.42	354.095	354.095	4.474	8.24486e+08
-	Octyl gallate	C15 H22 O5	1034-01-1	Benzene and substituted derivatives	0.06	282.147	282.147	6.967	1.4328e+07
-	Oleanolic acid	C30 H48 O3	508-02-1	Prenol lipids	0.17	456.36	456.36	15.937	7.39064e+07
-	Oleic acid	C18 H34 O2	112-80-1	Fatty Acyls	-0.36	282.256	282.256	18.462	8.86511e+08
-	Palmitic acid	C16 H32 O2	57-10-3	Fatty Acyls	-0.56	256.24	256.24	18.179	3.0282e+08
-	Palmitoleic acid	C16 H30 O2	373-49-9	Fatty Acyls	-0.85	254.225	254.224	16.616	1.09646e+07
-	Pantothenic acid	C9 H17 N O5	79-83-4	Organooxygen compounds	-1.95	219.111	219.11	2.848	7.20222e+07
-	Picroside II	C23 H28 O13	39012-20-9	Tannins	0.01	512.153	512.153	6.648	1.98487e+08
-	Pinolenic acid	C18 H30 O2	16833-54-8	Fatty Acyls	-0.39	278.225	278.224	16.246	4.40605e+07
-	Porphobilinogen	C10 H14 N2 O4	487-90-1	Organonitrogen compounds	-1.32	226.095	226.095	2.676	2.91367e+07
-	Pseudouridine	C9 H12 N2 O6	1445-07-4	Nucleoside and nucleotide analogues	-0.71	244.07	244.069	1.173	1.1396e+08
-	Quercetin	C15 H10 O7	117-39-5	Flavonoids	0.08	302.043	302.043	8.967	1.71409e+08
-	Quercetin-3β-D-glucoside	C21 H20 O12	482-35-9	Flavonoids	0.7	464.095	464.096	6.706	1.30315e+08
-	Rutin	C27 H30 O16	153-18-4	Flavonoids	0.87	610.153	610.154	6.48	5.39282e+08
-	Salvianolicacid B	C36 H30 O16	121521-90-2	2-arylbenzofuran flavonoids	0.65	718.153	718.154	7.745	1.18075e+07
-	Scutellarioside II	C24 H28 O12	58286-53-6	Cinnamic acids and derivatives	0.29	508.158	508.158	6.286	1.59478e+07
-	Sibiricose A1	C23 H32 O15	NA	Cinnamic acids and derivatives	-0.06	548.174	548.174	5.713	1.1395e+08
-	Sinapinic acid	C11 H12 O5	530-59-6	Cinnamic acids and derivatives	-1.61	224.068	224.068	6.877	1.36684e+08
-	Suberic acid	C8 H14 O4	505-48-6	Fatty Acyls	-4.69	174.089	174.088	6.584	5.52329e+07
-	Sucrose	C12 H22 O11	57-50-1	Organooxygen compounds	-0.2	342.116	342.116	0.805	1301182146
-	Tauroursodeoxycholic acid	C26 H45 N O6 S	14605-22-2	Steroids and steroid derivatives	0.31	499.297	499.297	10.389	3.91959e+06
-	Tetradecanedioic acid	C14 H26 O4	821-38-5	Fatty Acyls	-0.79	258.183	258.183	11.356	3.92881e+06
-	Thymidine	C10 H14 N2 O5	50-89-5	Pyrimidine nucleosides	-0.48	242.09	242.09	2.204	5.30654e+07
-	trans-10-Heptadecenoic acid	C17 H32 O2	NA	Fatty Acyls	-0.16	268.24	268.24	17.612	4.69083e+06
-	Xanthosine	C10 H12 N4 O6	146-80-5	Purine nucleosides	0.05	284.076	284.076	1.711	1.08494e+07
-	Xanthurenic acid	C10 H7 N O4	59-00-7	Quinolines and derivatives	-2.47	205.038	205.037	4.02	6.89567e+06
-	α-Cyano-3-hydroxycinnamic acid	C10 H7 N O3	54673-07-3	Cinnamic acids and derivatives	-3.51	189.043	189.042	4.959	2.99346e+07
-	α-Eleostearic acid	C18 H30 O2	506-23-0	Fatty Acyls	-0.45	278.225	278.224	15.841	1.73542e+08
-	β-Muricholic acid	C24 H40 O5	2393-59-1	Steroids and steroid derivatives	-0.23	408.288	408.287	10.858	9.80511e+06
-	δ-Gluconic acid δ-lactone	C6 H10 O6	90-80-2	Organooxygen compounds	-3.53	178.048	178.047	0.843	9.83356e+07

## Sheet: S2
Table S2: The potential active compounds of RD-6.
Molecule Name	Formula	MW	OB (%)	DL	PubChem CID	SMILES	Source
Quercetin	C15 H10 O7	302.25	46.43	0.28	5280343	C1=CC(=C(C=C1C2=C(C(=O)C3=C(C=C(C=C3O2)O)O)O)O)O	LC-MS/MS
Luteolin	C15 H10 O6	286.25	36.16	0.25	5280445	C1=CC(=C(C=C1C2=CC(=O)C3=C(C=C(C=C3O2)O)O)O)O	LC-MS/MS
Formononetin	C16 H12 O4	268.28	69.67	0.21	5280378	COC1=CC=C(C=C1)C2=COC3=C(C2=O)C=CC(=C3)O	LC-MS/MS
Naringenin	C15 H12 O5	272.27	59.29	0.21	439246	C1[C@H](OC2=CC(=CC(=C2C1=O)O)O)C3=CC=C(C=C3)O	LC-MS/MS
Glycitein	C16 H12 O5	284.28	50.48	0.24	5317750	COC1=C(C=C2C(=C1)C(=O)C(=CO2)C3=CC=C(C=C3)O)O	LC-MS/MS
Hispidulin	C16 H12 O6	300.28	30.97	0.27	5281628	COC1=C(C2=C(C=C1O)OC(=CC2=O)C3=CC=C(C=C3)O)O	LC-MS/MS
Eriodictyol	C15 H12 O6	288.27	71.79	0.24	440735	C1[C@H](OC2=CC(=CC(=C2C1=O)O)O)C3=CC(=C(C=C3)O)O	LC-MS/MS
5,7-Dihydroxy-2-(3-hydroxy-4-methoxyphenyl)chroman-4-one	C16 H14 O6	302.3	70.31	0.27	72281	COC1=C(C=C(C=C1)[C@@H]2CC(=O)C3=C(C=C(C=C3O2)O)O)O	LC-MS/MS
Arachidonic acid	C20 H32 O2	304.52	45.57	0.2	5312542	CCCCC/C=C/C/C=C/C/C=C/C/C=C/CCCC(=O)O	LC-MS/MS
Piperine	C17 H19 N O3	285.37	42.52	0.23	638024	C1CCN(CC1)C(=O)/C=C/C=C/C2=CC3=C(C=C2)OCO3	LC-MS/MS
Crocetin	C20 H24 O4	328.44	35.3	0.26	5281232	C/C(=C\C=C\C=C(\C=C\C=C(\C(=O)O)/C)/C)/C=C/C=C(/C(=O)O)\C	LC-MS/MS
Atropine	C17 H23 NO3	289.41	42.16	0.19	637577	CN1[C@H]2CC[C@@H]1C[C@H](OC(=O)[C@@H](CO)c1ccccc1)C2	LC-MS/MS
Costunolide	C15 H20 O2	232.35	29.07	0.11	5281437	C/C/1=C\CC/C(=C/[C@@H]2[C@@H](CC1)C(=C)C(=O)O2)/C	Chinese Pharmacopoeia 2020
Dehydrocostus lactone	C15 H18 O2	230.33	58.57	0.14	73174	C=C1CC[C@@H]2[C@@H]([C@@H]3[C@H]1CCC3=C)OC(=O)C2=C	Chinese Pharmacopoeia 2020

## Sheet: S3
Table S3: The potential targets in RD-6.
Chemical Compound	Target	Common Name
quercetin	Prostaglandin G/H synthase 1	PTGS1
quercetin	Androgen receptor	AR
quercetin	Peroxisome proliferator activated receptor gamma	PPARG
quercetin	Prostaglandin G/H synthase 2	PTGS2
quercetin	Heat shock protein HSP 90	HSP90AB1
quercetin	Phosphatidylinositol-4,5-bisphosphate 3-kinase catalytic subunit, gamma isoform	PIK3CG
quercetin	Nuclear receptor coactivator 2	NCOA2
quercetin	Dipeptidyl peptidase IV	DPP4
quercetin	Aldose reductase	AKR1B1
quercetin	Trypsin-1	PRSS1
quercetin	DNA topoisomerase II	TOP2A
quercetin	Thrombin	F2
quercetin	Potassium voltage-gated channel subfamily H member 2	KCNH2
quercetin	Sodium channel protein type 5 subunit alpha	SCN5A
quercetin	Coagulation factor Xa	F10
quercetin	Beta-2 adrenergic receptor	ADRB2
quercetin	Stromelysin-1	MMP3
quercetin	mRNA of PKA Catalytic Subunit C-alpha	PRKACA
quercetin	Coagulation factor VII	F7
quercetin	Nitric-oxide synthase, endothelial	NOS3
quercetin	Retinoic acid receptor RXR-alpha	RXRA
quercetin	Acetylcholinesterase	ACHE
quercetin	Gamma-aminobutyric acid receptor subunit alpha-1	GABRA1
quercetin	Amine oxidase [flavin-containing] B	MAOB
quercetin	Transcription factor p65	RELA
quercetin	Epidermal growth factor receptor	EGFR
quercetin	RAC-alpha serine/threonine-protein kinase	AKT1
quercetin	Vascular endothelial growth factor A	VEGFA
quercetin	G1/S-specific cyclin-D1	CCND1
quercetin	Apoptosis regulator Bcl-2	BCL2
quercetin	Bcl-2-like protein 1	BCL2L1
quercetin	Proto-oncogene c-Fos	FOS
quercetin	Cyclin-dependent kinase inhibitor 1	CDKN1A
quercetin	Eukaryotic translation initiation factor 6	EIF6
quercetin	Apoptosis regulator BAX	BAX
quercetin	Caspase-9	CASP9
quercetin	Urokinase-type plasminogen activator	PLAU
quercetin	72 kDa type IV collagenase	MMP2
quercetin	Matrix metalloproteinase-9	MMP9
quercetin	Mitogen-activated protein kinase 1	MAPK1
quercetin	Interleukin-10	IL10
quercetin	Pro-epidermal growth factor	EGF
quercetin	Retinoblastoma-associated protein	RB1
quercetin	Tumor necrosis factor	TNF
quercetin	Transcription factor AP-1	JUN
quercetin	Interleukin-6	IL6
quercetin	Cyclin-dependent kinase inhibitor 2A, isoforms 1/2/3	CDKN2A
quercetin	Activator of 90 kDa heat shock protein ATPase homolog 1	AHSA1
quercetin	Caspase-3	CASP3
quercetin	Cellular tumor antigen p53	TP53
quercetin	ETS domain-containing protein Elk-1	ELK1
quercetin	NF-kappa-B inhibitor alpha	NFKBIA
quercetin	NADPH--cytochrome P450 reductase	POR
quercetin	Ornithine decarboxylase	ODC1
quercetin	Xanthine dehydrogenase/oxidase	XDH
quercetin	Caspase-8	CASP8
quercetin	DNA topoisomerase 1	TOP1
quercetin	RAF proto-oncogene serine/threonine-protein kinase	RAF1
quercetin	Superoxide dismutase [Cu-Zn]	SOD1
quercetin	Protein kinase C alpha type	PRKCA
quercetin	Interstitial collagenase	MMP1
quercetin	Hypoxia-inducible factor 1-alpha	HIF1A
quercetin	Signal transducer and activator of transcription 1-alpha/beta	STAT1
quercetin	Protein CBFA2T1	RUNX1T1
quercetin	Probable E3 ubiquitin-protein ligase HERC5	HERC5
quercetin	Cell division control protein 2 homolog	CDK1
quercetin	78 kDa glucose-regulated protein	HSPA5
quercetin	Receptor tyrosine-protein kinase erbB-2	ERBB2
quercetin	Peroxisome proliferator-activated receptor gamma	PPARG
quercetin	Acetyl-CoA carboxylase 1	ACACA
quercetin	Heme oxygenase 1	HMOX1
quercetin	Cytochrome P450 3A4	CYP3A4
quercetin	Cytochrome P450 1A2	CYP1A2
quercetin	Caveolin-1	CAV1
quercetin	Myc proto-oncogene protein	MYC
quercetin	Tissue factor	F3
quercetin	Gap junction alpha-1 protein	GJA1
quercetin	Cytochrome P450 1A1	CYP1A1
quercetin	Intercellular adhesion molecule 1	ICAM1
quercetin	Interleukin-1 beta	IL1B
quercetin	C-C motif chemokine 2	CCL2
quercetin	E-selectin	SELE
quercetin	Vascular cell adhesion protein 1	VCAM1
quercetin	Prostaglandin E2 receptor EP3 subtype	PTGER3
quercetin	Interleukin-8	CXCL8
quercetin	Protein kinase C beta type	PRKCB
quercetin	Baculoviral IAP repeat-containing protein 5	BIRC5
quercetin	Dual oxidase 2	DUOX2
quercetin	Nitric oxide synthase, endothelial	NOS3
quercetin	Heat shock protein beta-1	HSPB1
quercetin	Transforming growth factor beta-1	TGFB1
quercetin	Estrogen sulfotransferase	SULT1E1
quercetin	Maltase-glucoamylase, intestinal	MGAM
quercetin	Interleukin-2	IL2
quercetin	Nuclear receptor subfamily 1 group I member 2	NR1I2
quercetin	Cytochrome P450 1B1	CYP1B1
quercetin	G2/mitotic-specific cyclin-B1	CCNB1
quercetin	Tissue-type plasminogen activator	PLAT
quercetin	Thrombomodulin	THBD
quercetin	Plasminogen activator inhibitor 1	SERPINE1
quercetin	Collagen alpha-1(I) chain	COL1A1
quercetin	Interferon gamma	IFNG
quercetin	Arachidonate 5-lipoxygenase	ALOX5
quercetin	Phosphatidylinositol-3,4,5-trisphosphate 3-phosphatase and dual-specificity protein phosphatase PTEN	PTEN
quercetin	Interleukin-1 alpha	IL1A
quercetin	Myeloperoxidase	MPO
quercetin	DNA topoisomerase 2-alpha	TOP2A
quercetin	Neutrophil cytosol factor 1	NCF1
quercetin	ATP-binding cassette sub-family G member 2	ABCG2
quercetin	Hyaluronan synthase 2	HAS2
quercetin	Glutathione S-transferase P	GSTP1
quercetin	Nuclear factor erythroid 2-related factor 2	NFE2L2
quercetin	NAD(P)H dehydrogenase [quinone] 1	NQO1
quercetin	Poly [ADP-ribose] polymerase 1	PARP1
quercetin	Aryl hydrocarbon receptor	AHR
quercetin	26S proteasome non-ATPase regulatory subunit 3	PSMD3
quercetin	Solute carrier family 2, facilitated glucose transporter member 4	SLC2A4
quercetin	Collagen alpha-1(III) chain	COL3A1
quercetin	DNA gyrase subunit B	#N/A
quercetin	C-X-C motif chemokine 11	CXCL11
quercetin	C-X-C motif chemokine 2	CXCL2
quercetin	DDB1- and CUL4-associated factor 5	DCAF5
quercetin	Nuclear receptor subfamily 1 group I member 3	NR1I3
quercetin	Serine/threonine-protein kinase Chk2	CHEK2
quercetin	Insulin receptor	INSR
quercetin	Claudin-4	CLDN4
quercetin	Peroxisome proliferator-activated receptor alpha	PPARA
quercetin	Peroxisome proliferator-activated receptor delta	PPARD
quercetin	Heat shock factor protein 1	HSF1
quercetin	C-reactive protein	CRP
quercetin	C-X-C motif chemokine 10	CXCL10
quercetin	Inhibitor of nuclear factor kappa-B kinase subunit alpha	CHUK
quercetin	Osteopontin	SPP1
quercetin	Runt-related transcription factor 2	RUNX2
quercetin	Ras association domain-containing protein 1	RASSF1
quercetin	Transcription factor E2F1	E2F1
quercetin	Transcription factor E2F2	E2F2
quercetin	Prostatic acid phosphatase	ACP3
quercetin	Cathepsin D	CTSD
quercetin	Insulin-like growth factor-binding protein 3	IGFBP3
quercetin	Insulin-like growth factor II	IGF2
quercetin	CD40 ligand	CD40LG
quercetin	Interferon regulatory factor 1	IRF1
quercetin	Receptor tyrosine-protein kinase erbB-3	ERBB3
quercetin	Serum paraoxonase/arylesterase 1	PON1
quercetin	Type I iodothyronine deiodinase	DIO1
quercetin	Procollagen C-endopeptidase enhancer 1	PCOLCE
quercetin	Puromycin-sensitive aminopeptidase	NPEPPS
quercetin	Hexokinase-2	HK2
quercetin	Homeobox protein Nkx-3.1	NKX3-1
quercetin	Ras GTPase-activating protein 1	RASA1
quercetin	Peroxidase C1A	#N/A
quercetin	Glutathione S-transferase Mu 1	GSTM1
quercetin	Glutathione S-transferase Mu 2	GSTM2
luteolin	Prostaglandin G/H synthase 1	PTGS1
luteolin	Androgen receptor	AR
luteolin	Prostaglandin G/H synthase 2	PTGS2
luteolin	Heat shock protein HSP 90	HSP90AB1
luteolin	Trypsin-1	PRSS1
luteolin	Nuclear receptor coactivator 2	NCOA2
luteolin	mRNA of PKA Catalytic Subunit C-alpha	PRKACA
luteolin	Dipeptidyl peptidase IV	DPP4
luteolin	Phosphatidylinositol-4,5-bisphosphate 3-kinase catalytic subunit, gamma isoform	PIK3CG
luteolin	Transcription factor p65	RELA
luteolin	Epidermal growth factor receptor	EGFR
luteolin	RAC-alpha serine/threonine-protein kinase	AKT1
luteolin	Vascular endothelial growth factor A	VEGFA
luteolin	G1/S-specific cyclin-D1	CCND1
luteolin	Bcl-2-like protein 1	BCL2L1
luteolin	Cyclin-dependent kinase inhibitor 1	CDKN1A
luteolin	Caspase-9	CASP9
luteolin	72 kDa type IV collagenase	MMP2
luteolin	Matrix metalloproteinase-9	MMP9
luteolin	Mitogen-activated protein kinase 1	MAPK1
luteolin	Interleukin-10	IL10
luteolin	Retinoblastoma-associated protein	RB1
luteolin	Cell division protein kinase 4	CDK4
luteolin	Tumor necrosis factor	TNF
luteolin	Transcription factor AP-1	JUN
luteolin	Interleukin-6	IL6
luteolin	Caspase-3	CASP3
luteolin	Cellular tumor antigen p53	TP53
luteolin	NF-kappa-B inhibitor alpha	NFKBIA
luteolin	Xanthine dehydrogenase/oxidase	XDH
luteolin	DNA topoisomerase 1	TOP1
luteolin	E3 ubiquitin-protein ligase Mdm2	MDM2
luteolin	Amyloid beta A4 protein	APP
luteolin	Interstitial collagenase	MMP1
luteolin	Proliferating cell nuclear antigen	PCNA
luteolin	Receptor tyrosine-protein kinase erbB-2	ERBB2
luteolin	Peroxisome proliferator-activated receptor gamma	PPARG
luteolin	Heme oxygenase 1	HMOX1
luteolin	Caspase-7	CASP7
luteolin	Intercellular adhesion molecule 1	ICAM1
luteolin	Induced myeloid leukemia cell differentiation protein Mcl-1	MCL1
luteolin	Baculoviral IAP repeat-containing protein 5	BIRC5
luteolin	Interleukin-2	IL2
luteolin	G2/mitotic-specific cyclin-B1	CCNB1
luteolin	Tyrosinase	TYR
luteolin	Interferon gamma	IFNG
luteolin	Interleukin-4	IL4
luteolin	DNA topoisomerase 2-alpha	TOP2A
luteolin	Glutathione S-transferase P	GSTP1
luteolin	Baculoviral IAP repeat-containing protein 4	#N/A
luteolin	Solute carrier family 2, facilitated glucose transporter member 4	SLC2A4
luteolin	Insulin receptor	INSR
luteolin	CD40 ligand	CD40LG
luteolin	Prostaglandin E synthase	PTGES
luteolin	Kinetochore protein Nuf2	NUF2
luteolin	Adenylate cyclase type 2	ADCY2
luteolin	Hepatocyte growth factor receptor	MET
formononetin	Nitric oxide synthase, inducible	NOS2
formononetin	Prostaglandin G/H synthase 1	PTGS1
formononetin	Muscarinic acetylcholine receptor M1	CHRM1
formononetin	Estrogen receptor	ESR1
formononetin	Androgen receptor	AR
formononetin	Peroxisome proliferator activated receptor gamma	PPARG
formononetin	Prostaglandin G/H synthase 2	PTGS2
formononetin	Retinoic acid receptor RXR-alpha	RXRA
formononetin	CGMP-inhibited 3',5'-cyclic phosphodiesterase A	PDE3A
formononetin	Alpha-1A adrenergic receptor	ADRA1A
formononetin	Sodium-dependent dopamine transporter	SLC6A3
formononetin	Beta-2 adrenergic receptor	ADRB2
formononetin	Sodium-dependent serotonin transporter	SLC6A4
formononetin	Estrogen receptor beta	ESR2
formononetin	Dipeptidyl peptidase IV	DPP4
formononetin	Mitogen-activated protein kinase 14	MAPK14
formononetin	Glycogen synthase kinase-3 beta	GSK3B
formononetin	Heat shock protein HSP 90	HSP90AB1
formononetin	Cell division protein kinase 2	CDK2
formononetin	Amine oxidase [flavin-containing] B	MAOB
formononetin	Serine/threonine-protein kinase Chk1	CHEK1
formononetin	mRNA of PKA Catalytic Subunit C-alpha	PRKACA
formononetin	Trypsin-1	PRSS1
formononetin	Proto-oncogene serine/threonine-protein kinase Pim-1	PIM1
formononetin	Cyclin-A2	CCNA2
formononetin	Calmodulin	CALM1
formononetin	cAMP-dependent protein kinase inhibitor alpha	PKIA
formononetin	Thrombin	F2
formononetin	Nitric-oxide synthase, endothelial	NOS3
formononetin	Acetylcholinesterase	ACHE
formononetin	Beta-lactamase	DPEP1
formononetin	Transcription factor AP-1	JUN
formononetin	Peroxisome proliferator-activated receptor gamma	PPARG
formononetin	Interleukin-4	IL4
formononetin	NAD-dependent deacetylase sirtuin-1	SIRT1
formononetin	ATP synthase subunit beta, mitochondrial	ATP5F1B
formononetin	NADH-ubiquinone oxidoreductase chain 6	MT-ND6
formononetin	3 beta-hydroxysteroid dehydrogenase/Delta 5-->4-isomerase type 2	HSD3B2
formononetin	3 beta-hydroxysteroid dehydrogenase/Delta 5-->4-isomerase type 1	HSD3B1
naringenin	Prostaglandin G/H synthase 1	PTGS1
naringenin	Estrogen receptor	ESR1
naringenin	Prostaglandin G/H synthase 2	PTGS2
naringenin	Heat shock protein HSP 90	HSP90AB1
naringenin	Beta-lactamase	DPEP1
naringenin	mRNA of PKA Catalytic Subunit C-alpha	PRKACA
naringenin	Phosphatidylinositol-4,5-bisphosphate 3-kinase catalytic subunit, gamma isoform	PIK3CG
naringenin	Transcription factor p65	RELA
naringenin	RAC-alpha serine/threonine-protein kinase	AKT1
naringenin	Apoptosis regulator Bcl-2	BCL2
naringenin	Mitogen-activated protein kinase 3	MAPK3
naringenin	Mitogen-activated protein kinase 1	MAPK1
naringenin	Caspase-3	CASP3
naringenin	Fatty acid synthase	FASN
naringenin	Low-density lipoprotein receptor	LDLR
naringenin	Bcl2 antagonist of cell death	BAD
naringenin	Superoxide dismutase [Cu-Zn]	SOD1
naringenin	Catalase	CAT
naringenin	Peroxisome proliferator-activated receptor gamma	PPARG
naringenin	Microsomal triglyceride transfer protein large subunit	MTTP
naringenin	Apolipoprotein B-100	APOB
naringenin	Phospholipase B1, membrane-associated	PLB1
naringenin	3-hydroxy-3-methylglutaryl-coenzyme A reductase	HMGCR
naringenin	Cytochrome P450 19A1	CYP19A1
naringenin	Glutathione S-transferase P	GSTP1
naringenin	UDP-glucuronosyltransferase 1-1	#N/A
naringenin	Peroxisome proliferator-activated receptor alpha	PPARA
naringenin	Sterol regulatory element-binding protein 1	SREBF1
naringenin	Glutathione reductase, mitochondrial	GSR
naringenin	Multidrug resistance-associated protein 1	ABCC1
naringenin	Adiponectin	ADIPOQ
naringenin	Sterol O-acyltransferase 2	SOAT2
naringenin	Aldo-keto reductase family 1 member C1	AKR1C1
naringenin	Aspartate aminotransferase, cytoplasmic	GOT1
naringenin	4-aminobutyrate aminotransferase, mitochondrial	ABAT
naringenin	Liver carboxylesterase 1	CES1
naringenin	Sterol O-acyltransferase 1	SOAT1
glycitein	Prostaglandin G/H synthase 1	PTGS1
glycitein	Estrogen receptor	ESR1
glycitein	Androgen receptor	AR
glycitein	Peroxisome proliferator activated receptor gamma	PPARG
glycitein	Prostaglandin G/H synthase 2	PTGS2
glycitein	Retinoic acid receptor RXR-alpha	RXRA
glycitein	CGMP-inhibited 3',5'-cyclic phosphodiesterase A	PDE3A
glycitein	Estrogen receptor beta	ESR2
glycitein	Mitogen-activated protein kinase 14	MAPK14
glycitein	Glycogen synthase kinase-3 beta	GSK3B
glycitein	Heat shock protein HSP 90	HSP90AB1
glycitein	Cell division protein kinase 2	CDK2
glycitein	Serine/threonine-protein kinase Chk1	CHEK1
glycitein	Trypsin-1	PRSS1
glycitein	Proto-oncogene serine/threonine-protein kinase Pim-1	PIM1
glycitein	Cyclin-A2	CCNA2
glycitein	Calmodulin	CALM1
glycitein	mRNA of PKA Catalytic Subunit C-alpha	PRKACA
glycitein	Nuclear receptor coactivator 1	NCOA1
glycitein	Nitric oxide synthase, inducible	NOS2
glycitein	Amyloid beta A4 protein	APP
glycitein	Collagenase 3	MMP13
glycitein	Neutrophil collagenase	MMP8
hispidulin	Nitric oxide synthase, inducible	NOS2
hispidulin	Prostaglandin G/H synthase 1	PTGS1
hispidulin	Prostaglandin G/H synthase 2	PTGS2
hispidulin	Dipeptidyl peptidase IV	DPP4
hispidulin	Heat shock protein HSP 90	HSP90AB1
hispidulin	Phosphatidylinositol-4,5-bisphosphate 3-kinase catalytic subunit, gamma isoform	PIK3CG
hispidulin	mRNA of PKA Catalytic Subunit C-alpha	PRKACA
hispidulin	Trypsin-1	PRSS1
hispidulin	Nuclear receptor coactivator 2	NCOA2
hispidulin	Nuclear receptor coactivator 1	NCOA1
hispidulin	Calmodulin	CALM1
hispidulin	Thrombin	F2
hispidulin	Nitric-oxide synthase, endothelial	NOS3
hispidulin	Acetylcholinesterase	ACHE
hispidulin	Rhodopsin	RHO
hispidulin	Ig gamma-1 chain C region	IGHG1
hispidulin	Ferrichrome-iron receptor	#N/A
eriodictyol	Prostaglandin G/H synthase 1	PTGS1
eriodictyol	Prostaglandin G/H synthase 2	PTGS2
eriodictyol	Heat shock protein HSP 90	HSP90AB1
eriodictyol	mRNA of PKA Catalytic Subunit C-alpha	PRKACA
eriodictyol	Nuclear receptor coactivator 2	NCOA2
eriodictyol	Phosphatidylinositol-4,5-bisphosphate 3-kinase catalytic subunit, gamma isoform	PIK3CG
eriodictyol	Heme oxygenase 1	HMOX1
eriodictyol	Nuclear factor erythroid 2-related factor 2	NFE2L2
eriodictyol	NAD(P)H dehydrogenase [quinone] 1	NQO1
5,7-Dihydroxy-2-(3-hydroxy-4-methoxyphenyl)chroman-4-one	Prostaglandin G/H synthase 1	PTGS1
5,7-Dihydroxy-2-(3-hydroxy-4-methoxyphenyl)chroman-5-one	Sodium channel protein type 5 subunit alpha	SCN5A
5,7-Dihydroxy-2-(3-hydroxy-4-methoxyphenyl)chroman-6-one	Prostaglandin G/H synthase 2	PTGS2
5,7-Dihydroxy-2-(3-hydroxy-4-methoxyphenyl)chroman-7-one	Heat shock protein HSP 90	HSP90AB1
5,7-Dihydroxy-2-(3-hydroxy-4-methoxyphenyl)chroman-8-one	Phosphatidylinositol-4,5-bisphosphate 3-kinase catalytic subunit, gamma isoform	PIK3CG
5,7-Dihydroxy-2-(3-hydroxy-4-methoxyphenyl)chroman-9-one	mRNA of PKA Catalytic Subunit C-alpha	PRKACA
5,7-Dihydroxy-2-(3-hydroxy-4-methoxyphenyl)chroman-10-one	Nuclear receptor coactivator 2	NCOA2
5,7-Dihydroxy-2-(3-hydroxy-4-methoxyphenyl)chroman-11-one	Nuclear receptor coactivator 1	NCOA1
5,7-Dihydroxy-2-(3-hydroxy-4-methoxyphenyl)chroman-12-one	Calmodulin	CALM1
arachidonic acid	Prostaglandin G/H synthase 1	PTGS1
arachidonic acid	Prostaglandin G/H synthase 2	PTGS2
arachidonic acid	Retinoic acid receptor RXR-gamma	RXRG
arachidonic acid	Nuclear receptor coactivator 2	NCOA2
piperine	Muscarinic acetylcholine receptor M3	CHRM3
piperine	Muscarinic acetylcholine receptor M1	CHRM1
piperine	Sodium channel protein type 5 subunit alpha	SCN5A
piperine	Prostaglandin G/H synthase 2	PTGS2
piperine	Alpha-2C adrenergic receptor	ADRA2C
piperine	CGMP-inhibited 3',5'-cyclic phosphodiesterase A	PDE3A
piperine	Alpha-1B adrenergic receptor	ADRA1B
piperine	Sodium-dependent dopamine transporter	SLC6A3
piperine	Beta-2 adrenergic receptor	ADRB2
piperine	Leukotriene A-4 hydrolase	LTA4H
piperine	Amine oxidase [flavin-containing] B	MAOB
piperine	Proto-oncogene c-Fos	FOS
piperine	Tumor necrosis factor	TNF
piperine	Interleukin-6	IL6
piperine	Caspase-3	CASP3
piperine	Intercellular adhesion molecule 1	ICAM1
piperine	Interleukin-1 beta	IL1B
piperine	Cyclic AMP-responsive element-binding protein 1	CREB1
piperine	Cyclic AMP-dependent transcription factor ATF-2	ATF2
piperine	Choline/ethanolamine kinase	CHKB
piperine	Multidrug resistance protein 1	ABCC1
piperine	Amine oxidase [flavin-containing] A	MAOA
piperine	Inhibitor of nuclear factor kappa-B kinase subunit alpha	CHUK
piperine	Transient receptor potential cation channel subfamily V member 1	TRPV1
piperine	Sterol O-acyltransferase 2	SOAT2
piperine	Sterol O-acyltransferase 1	SOAT1
piperine	ATP-binding cassette sub-family B member 5	ABCB5
piperine	UDP-N-acetylglucosamine--dolichyl-phosphate N-acetylglucosaminephosphotransferase	DPAGT1
piperine	Interleukin-12 subunit beta	IL12B
piperine	Leucine-rich repeat and death domain-containing protein	PIDD1
crocetin	Cytochrome P450-cam	#N/A
crocetin	Muscarinic acetylcholine receptor M3	CHRM3
crocetin	Muscarinic acetylcholine receptor M1	CHRM1
crocetin	Gamma-aminobutyric-acid receptor alpha-2 subunit	GABRA2
crocetin	Gamma-aminobutyric-acid receptor alpha-5 subunit	GABRA5
crocetin	Alpha-1A adrenergic receptor	ADRA1A
crocetin	Gamma-aminobutyric-acid receptor alpha-3 subunit	GABRA3
crocetin	Muscarinic acetylcholine receptor M2	CHRM2
crocetin	Alpha-1B adrenergic receptor	ADRA1B
crocetin	Gamma-aminobutyric acid receptor subunit alpha-1	GABRA1
crocetin	Ig gamma-1 chain C region	IGHG1
crocetin	Prostaglandin G/H synthase 2	PTGS2
crocetin	Nuclear receptor coactivator 2	NCOA2
crocetin	Vascular cell adhesion protein 1	VCAM1
atropine	Dopamine D1 receptor	DRD1
atropine	Muscarinic acetylcholine receptor M3	CHRM3
atropine	Muscarinic acetylcholine receptor M1	CHRM1
atropine	D(1B) dopamine receptor	DRD5
atropine	Beta-1 adrenergic receptor	ADRB1
atropine	Sodium channel protein type 5 subunit alpha	SCN5A
atropine	Muscarinic acetylcholine receptor M5	CHRM5
atropine	Alpha-2A adrenergic receptor	ADRA2A
atropine	5-hydroxytryptamine 1A receptor	HTR1A
atropine	Alpha-2C adrenergic receptor	ADRA2C
atropine	Muscarinic acetylcholine receptor M4	CHRM4
atropine	Delta-type opioid receptor	OPRD1
atropine	Histamine H1 receptor	HRH1
atropine	5-hydroxytryptamine 2A receptor	HTR2A
atropine	Sodium-dependent noradrenaline transporter	SLC6A2
atropine	Alpha-1A adrenergic receptor	ADRA1A
atropine	5-hydroxytryptamine 2C receptor	HTR2C
atropine	Muscarinic acetylcholine receptor M2	CHRM2
atropine	Alpha-2B adrenergic receptor	ADRA2B
atropine	Alpha-1B adrenergic receptor	ADRA1B
atropine	Sodium-dependent dopamine transporter	SLC6A3
atropine	Beta-2 adrenergic receptor	ADRB2
atropine	Sodium-dependent serotonin transporter	SLC6A4
atropine	D(2) dopamine receptor	DRD2
atropine	Mu-type opioid receptor	OPRM1
atropine	Gamma-aminobutyric acid receptor subunit alpha-1	GABRA1
atropine	5-hydroxytryptamine 1B receptor	HTR1B
dehydrocostus lactone	Gamma-aminobutyric-acid receptor alpha-2 subunit	GABRA2
dehydrocostus lactone	Dipeptidyl peptidase IV	DPP4
dehydrocostus lactone	Cytochrome P450-cam	#N/A
dehydrocostus lactone	Trypsin-1	PRSS1
dehydrocostus lactone	Thrombin	F2
dehydrocostus lactone	Acetylcholinesterase	ACHE
dehydrocostus lactone	Gamma-aminobutyric-acid receptor alpha-5 subunit	GABRA5
dehydrocostus lactone	Gamma-aminobutyric-acid receptor alpha-3 subunit	GABRA3
dehydrocostus lactone	Gamma-aminobutyric acid receptor subunit alpha-1	GABRA1
dehydrocostus lactone	Neuronal acetylcholine receptor protein, alpha-7 chain	CHRNA7
dehydrocostus lactone	Glutamate receptor 2	GRIA2
dehydrocostus lactone	Gamma-aminobutyric-acid receptor subunit alpha-6	GABRA6
dehydrocostus lactone	Bcl-2-like protein 1	BCL2L1
dehydrocostus lactone	Apoptosis regulator BAX	BAX
dehydrocostus lactone	Caspase-9	CASP9
dehydrocostus lactone	Caspase-3	CASP3
dehydrocostus lactone	Caspase-8	CASP8
dehydrocostus lactone	Bcl-2 homologous antagonist/killer	BAK1
dehydrocostus lactone	Caspase-7	CASP7
dehydrocostus lactone	BH3-interacting domain death agonist	BID
dehydrocostus lactone	Bcl-2-related ovarian killer protein	BOK
dehydrocostus lactone	Bcl-2-interacting killer	BIK
dehydrocostus lactone	Bcl-2-modifying factor	BMF

## Sheet: S4
Table S4: The GU related potential targets.
Gene symbol	Source
CDH1	GeneCards
TP53	GeneCards
IL1B	GeneCards
APC	GeneCards
IL1RN	GeneCards
KRAS	GeneCards
ERBB2	GeneCards
GAST	GeneCards
ATP4A	GeneCards
TNF	GeneCards
IL10	GeneCards
PIK3CA	GeneCards
IL6	GeneCards
HRH2	GeneCards
FGFR2	GeneCards
NOD2	GeneCards
CTNNA1	GeneCards
MUTYH	GeneCards
TLR4	GeneCards
PTGS2	GeneCards
CXCL8	GeneCards
MIR21	GeneCards
IRF1	GeneCards
CASP10	GeneCards
CTNNB1	GeneCards
S100A8	GeneCards
MLH1	GeneCards
PLA2G4A	GeneCards
GIP	GeneCards
VEGFA	GeneCards
TFF1	GeneCards
ATP12A	GeneCards
MIR34A	GeneCards
SST	GeneCards
BRCA2	GeneCards
MIR145	GeneCards
MIR143	GeneCards
KLF6	GeneCards
MUC6	GeneCards
MUC5AC	GeneCards
MMP9	GeneCards
SMAD4	GeneCards
GHRL	GeneCards
LIPF	GeneCards
MIR141	GeneCards
HLA-DRB1	GeneCards
FAS	GeneCards
CYP2C19	GeneCards
TGFB1	GeneCards
PSCA	GeneCards
CCK	GeneCards
MIR200C	GeneCards
RELA	GeneCards
MIR203A	GeneCards
SLC11A1	GeneCards
CDKN2A	GeneCards
IL23R	GeneCards
TFF2	GeneCards
MIR215	GeneCards
ABCB1	GeneCards
MIR20A	GeneCards
HLA-B	GeneCards
EGF	GeneCards
MIR27A	GeneCards
MIR106B	GeneCards
MIR192	GeneCards
MIR122	GeneCards
ALB	GeneCards
CBLIF	GeneCards
PTEN	GeneCards
MIR150	GeneCards
MIR93	GeneCards
MIR221	GeneCards
MIR25	GeneCards
MIR451A	GeneCards
MIR222	GeneCards
PTGS1	GeneCards
SCT	GeneCards
MSH2	GeneCards
MIR15B	GeneCards
EGFR	GeneCards
MIR196B	GeneCards
STAT3	GeneCards
TLR2	GeneCards
IFNG	GeneCards
CDKN1A	GeneCards
AKT1	GeneCards
CRP	GeneCards
NFKB1	GeneCards
MET	GeneCards
FGF2	GeneCards
TGFBR2	GeneCards
KIT	GeneCards
INS	GeneCards
GCG	GeneCards
CTLA4	GeneCards
MSH6	GeneCards
MUC2	GeneCards
MPO	GeneCards
MTHFR	GeneCards
MMP1	GeneCards
CDKN1B	GeneCards
TFF3	GeneCards
MEN1	GeneCards
CDX2	GeneCards
ELANE	GeneCards
CCND1	GeneCards
CHEK2	GeneCards
GHET1	GeneCards
HGF	GeneCards
GCRG224	GeneCards
MLN	GeneCards
IL2	GeneCards
BAX	GeneCards
ARID1A	GeneCards
MMP2	GeneCards
IL4	GeneCards
IFNGR1	GeneCards
BRAF	GeneCards
BCL10	GeneCards
STK11	GeneCards
BCL2	GeneCards
PALB2	GeneCards
GAPLINC	GeneCards
TERT	GeneCards
PYY	GeneCards
MYC	GeneCards
STAT4	GeneCards
CCR1	GeneCards
GACAT2	GeneCards
ICAM1	GeneCards
GACAT3	GeneCards
GRP	GeneCards
NOS2	GeneCards
GSTM1	GeneCards
FASLG	GeneCards
CCKBR	GeneCards
TNFAIP3	GeneCards
CAT	GeneCards
IL17A	GeneCards
CLDN18	GeneCards
CISD2	GeneCards
TNFRSF1A	GeneCards
GACAT1	GeneCards
SDHD	GeneCards
PPARG	GeneCards
CDKN2B	GeneCards
CHGA	GeneCards
FRGCA	GeneCards
CCR6	GeneCards
F2	GeneCards
TGFA	GeneCards
LBR	GeneCards
SDHC	GeneCards
GSTP1	GeneCards
SDHB	GeneCards
HRAS	GeneCards
FOXP3	GeneCards
NGF	GeneCards
EPCAM	GeneCards
MUC1	GeneCards
NLRP3	GeneCards
MIR126	GeneCards
RUNX3	GeneCards
PGA3	GeneCards
MMP3	GeneCards
MALT1	GeneCards
HIF1A	GeneCards
KRT20	GeneCards
SMAD7	GeneCards
IL12A	GeneCards
IL10RA	GeneCards
CD44	GeneCards
HLA-DQB1	GeneCards
SPP1	GeneCards
SMAD3	GeneCards
IL1A	GeneCards
PDGFB	GeneCards
ADA2	GeneCards
SOD2	GeneCards
PRKCQ	GeneCards
RIPK1	GeneCards
RETREG1	GeneCards
RHOA	GeneCards
GKN2	GeneCards
ATM	GeneCards
HLA-A	GeneCards
PLAUR	GeneCards
C4A	GeneCards
XRCC1	GeneCards
FGF7	GeneCards
H19	GeneCards
CYP3A4	GeneCards
CASP3	GeneCards
ODC1	GeneCards
NRAS	GeneCards
FOXP1	GeneCards
MMP7	GeneCards
MDM2	GeneCards
ERCC1	GeneCards
PGA5	GeneCards
NCF1	GeneCards
ATG16L1	GeneCards
MTOR	GeneCards
CD274	GeneCards
DNMT1	GeneCards
HBB	GeneCards
PLAU	GeneCards
IRF5	GeneCards
PGA4	GeneCards
BIRC5	GeneCards
NTRK1	GeneCards
CCL5	GeneCards
CEACAM5	GeneCards
HLA-DQA1	GeneCards
REG4	GeneCards
TIMP1	GeneCards
BIRC3	GeneCards
ITGB4	GeneCards
ATP4B	GeneCards
JUN	GeneCards
MIR148A	GeneCards
GSTT1	GeneCards
MIR155	GeneCards
ENG	GeneCards
IL37	GeneCards
KRT7	GeneCards
GNAS	GeneCards
DPYD	GeneCards
LTA	GeneCards
DEFB4A	GeneCards
CALCA	GeneCards
BMPR1A	GeneCards
GKN1	GeneCards
ASCC1	GeneCards
MKI67	GeneCards
FGFR1	GeneCards
BRCA1	GeneCards
NOTCH1	GeneCards
IGF1	GeneCards
PCNA	GeneCards
LTF	GeneCards
IL18	GeneCards
WNK1	GeneCards
TYMS	GeneCards
MIR106A	GeneCards
FBXW7	GeneCards
SRC	GeneCards
NCF4	GeneCards
SPTLC1	GeneCards
BCL2L1	GeneCards
PGC	GeneCards
AFP	GeneCards
TNFRSF1B	GeneCards
TYMP	GeneCards
ERBB3	GeneCards
HBEGF	GeneCards
CCL2	GeneCards
CTHRC1	GeneCards
IL5	GeneCards
TIMP2	GeneCards
DAXX	GeneCards
VDR	GeneCards
PMS2	GeneCards
PEPD	GeneCards
WFS1	GeneCards
SP1	GeneCards
NOS1	GeneCards
IRGM	GeneCards
LEP	GeneCards
PLEC	GeneCards
IL2RA	GeneCards
CD40LG	GeneCards
NOD1	GeneCards
AURKA	GeneCards
PDGFRB	GeneCards
MST1	GeneCards
F3	GeneCards
ETS1	GeneCards
CYP2C9	GeneCards
PLG	GeneCards
MSR1	GeneCards
MAPK1	GeneCards
CD4	GeneCards
MGMT	GeneCards
CD34	GeneCards
ESR1	GeneCards
IGF1R	GeneCards
MCL1	GeneCards
MICA	GeneCards
VIP	GeneCards
NTS	GeneCards
GBA	GeneCards
MIR146A	GeneCards
B2M	GeneCards
ACE	GeneCards
SERPINE1	GeneCards
SCN9A	GeneCards
ADH7	GeneCards
HSPA4	GeneCards
PRKCD	GeneCards
PTPN22	GeneCards
JAK2	GeneCards
PDGFRA	GeneCards
CXCR2	GeneCards
ALDH2	GeneCards
TAC1	GeneCards
HLA-C	GeneCards
PTPN11	GeneCards
TNFRSF10A	GeneCards
CASP8	GeneCards
SDHB	OMIM
MUTYH	OMIM
SDHC	OMIM
GACAT3	OMIM
IL1B	OMIM
IL1RN	OMIM
CASP10	OMIM
SLC11A1	OMIM
PIK3CA	OMIM
APC	OMIM
IRF1	OMIM
KLF6	OMIM
LIPF	OMIM
FGFR2	OMIM
MUC6	OMIM
MUC5AC	OMIM
CBLIF	OMIM
SDHD	OMIM
KRAS	OMIM
IQGAP1	OMIM
CDH1	OMIM
ERBB2	OMIM
GIP	OMIM
GACAT2	OMIM
GIPR	OMIM
LIPF	PharmGKB
GKN2	PharmGKB
GIPR	PharmGKB
ATP12A	PharmGKB
CBLIF	PharmGKB
NMU	PharmGKB
SLC26A7	PharmGKB
GIP	PharmGKB
ATP4A	PharmGKB
CCKAR	PharmGKB
PGC	PharmGKB
OXTR	PharmGKB
OXT	PharmGKB
GHRL	PharmGKB
GAST	PharmGKB
GRP	PharmGKB
GRPR	PharmGKB
HADHA	PharmGKB
CCKBR	PharmGKB
CCKBR	TTD
ATP4A	TTD
CHRM1	TTD
HRH2	TTD
CD274	TTD
CHRM5	TTD
ATP4B	TTD
F2RL1	TTD
PTGS1	Drugbank
PTGS2	Drugbank
CYP2C9	Drugbank
ALB	Drugbank
ABCC4	Drugbank
ABCC1	Drugbank
SLCO1A2	Drugbank
SLC22A6	Drugbank
SLC22A8	Drugbank
SLC22A11	Drugbank
SLCO2B1	Drugbank
ABCB1	Drugbank
UGT1A3	Drugbank
UGT1A9	Drugbank
UGT2B4	Drugbank
UGT2B7	Drugbank
CYP2C8	Drugbank
CYP2C19	Drugbank
BCL2	Drugbank
THBD	Drugbank
FABP2	Drugbank
PPARG	Drugbank
CFTR	Drugbank
PPARA	Drugbank
GP1BA	Drugbank
S100A7	Drugbank
AMACR	Drugbank
CYP3A4	Drugbank
PTGER2	Drugbank
PTGER3	Drugbank
PTGER4	Drugbank
PTGER1	Drugbank
HRH2	Drugbank
BCHE	Drugbank
ATP4A	Drugbank
CYP1A2	Drugbank
ABCC3	Drugbank
ABCG2	Drugbank
CYP1A1	Drugbank
CYP1B1	Drugbank
CYP2C18	Drugbank
CYP2D6	Drugbank
AHR	Drugbank
DDAH1	Drugbank
CHRM1	Drugbank
SLC22A1	Drugbank
ACHE	Drugbank
SLC22A2	Drugbank
PGA5	Drugbank
EGF	Drugbank
FGF2	Drugbank

## Sheet: S5
Table S5: The shared genes between RD-6 and GU.
ABCC1
ABCG2
ACHE
AHR
AKT1
BAX
BCL2
BCL2L1
BIRC5
CASP3
CASP8
CAT
CCL2
CCND1
CD40LG
CDKN1A
CDKN2A
CHEK2
CHRM1
CHRM5
CRP
CXCL8
CYP1A1
CYP1A2
CYP1B1
CYP3A4
EGF
EGFR
ERBB2
ERBB3
ESR1
F2
F3
GSTM1
GSTP1
HIF1A
ICAM1
IFNG
IL10
IL1A
IL1B
IL2
IL4
IL6
IRF1
JUN
MAPK1
MCL1
MDM2
MET
MMP1
MMP2
MMP3
MMP9
MPO
MYC
NCF1
NOS2
ODC1
PCNA
PLAU
PPARA
PPARG
PTEN
PTGER3
PTGS1
PTGS2
RELA
SERPINE1
SPP1
TGFB1
THBD
TNF
TP53
VEGFA

## Sheet: S6
Table S6: Target-Pathway analysis.
Database	ID	Term	P-Value	Input number	Background number	Symbols
KEGG Pathway	hsa05200	Pathways in cancer	2.48794e-50	40	531	AKT1,BIRC5,BAX,CCND1,BCL2,BCL2L1,CASP3,CASP8,CDKN1A,CDKN2A,EGF,EGFR,ERBB2,ESR1,F2,GSTM1,GSTP1,HIF1A,IFNG,IL2,IL4,IL6,CXCL8,JUN,MDM2,MET,MMP1,MMP2,MMP9,MYC,NOS2,PPARG,MAPK1,PTEN,PTGER3,PTGS2,RELA,TGFB1,TP53,VEGFA
KEGG Pathway	hsa04933	AGE-RAGE signaling pathway in diabetic complications	1.6251e-35	21	100	AKT1,BAX,CCND1,BCL2,CASP3,F3,ICAM1,IL1A,IL1B,IL6,CXCL8,JUN,MMP2,SERPINE1,MAPK1,RELA,CCL2,TGFB1,THBD,TNF,VEGFA
KEGG Pathway	hsa05417	Lipid and atherosclerosis	1.05399e-31	23	215	AKT1,BAX,BCL2,BCL2L1,CASP3,CASP8,CD40LG,CYP1A1,ICAM1,IL1B,IL6,CXCL8,JUN,MMP1,MMP3,MMP9,PPARG,MAPK1,RELA,CCL2,TNF,TP53,NCF1
KEGG Pathway	hsa05219	Bladder cancer	1.15069e-29	15	41	CCND1,CDKN1A,CDKN2A,EGF,EGFR,ERBB2,CXCL8,MDM2,MMP1,MMP2,MMP9,MYC,MAPK1,TP53,VEGFA
KEGG Pathway	hsa05163	Human cytomegalovirus infection	1.19365e-27	21	225	AKT1,BAX,CCND1,CASP3,CASP8,CDKN1A,CDKN2A,EGFR,IL1B,IL6,CXCL8,MDM2,MYC,MAPK1,PTGER3,PTGS2,RELA,CCL2,TNF,TP53,VEGFA
KEGG Pathway	hsa05205	Proteoglycans in cancer	9.81129e-27	20	205	AKT1,CCND1,CASP3,CDKN1A,EGFR,ERBB2,ERBB3,ESR1,HIF1A,MDM2,MET,MMP2,MMP9,MYC,PLAU,MAPK1,TGFB1,TNF,TP53,VEGFA
KEGG Pathway	hsa04151	PI3K-Akt signaling pathway	1.30598e-26	23	354	AKT1,CCND1,BCL2,BCL2L1,CDKN1A,CHRM1,EGF,EGFR,ERBB2,ERBB3,IL2,IL4,IL6,MCL1,MDM2,MET,MYC,MAPK1,PTEN,RELA,SPP1,TP53,VEGFA
KEGG Pathway	hsa05418	Fluid shear stress and atherosclerosis	2.12695e-26	18	139	AKT1,BCL2,GSTM1,GSTP1,ICAM1,IFNG,IL1A,IL1B,JUN,MMP2,MMP9,RELA,CCL2,THBD,TNF,TP53,VEGFA,NCF1
KEGG Pathway	hsa04657	IL-17 signaling pathway	1.50528e-25	16	94	CASP3,CASP8,IFNG,IL1B,IL4,IL6,CXCL8,JUN,MMP1,MMP3,MMP9,MAPK1,PTGS2,RELA,CCL2,TNF
KEGG Pathway	hsa01524	Platinum drug resistance	2.48503e-25	15	73	AKT1,BIRC5,BAX,BCL2,BCL2L1,CASP3,CASP8,CDKN1A,CDKN2A,ERBB2,GSTM1,GSTP1,MDM2,MAPK1,TP53
KEGG Pathway	hsa05215	Prostate cancer	2.58689e-25	16	97	AKT1,CCND1,BCL2,CDKN1A,EGF,EGFR,ERBB2,GSTP1,MDM2,MMP3,MMP9,PLAU,MAPK1,PTEN,RELA,TP53
KEGG Pathway	hsa05161	Hepatitis B	3.80606e-25	18	162	AKT1,BIRC5,BAX,BCL2,CASP3,CASP8,CDKN1A,IL6,CXCL8,JUN,MMP9,MYC,PCNA,MAPK1,RELA,TGFB1,TNF,TP53
KEGG Pathway	hsa05142	Chagas disease	6.13003e-25	16	102	AKT1,CASP8,IFNG,IL1B,IL2,IL6,CXCL8,IL10,JUN,NOS2,SERPINE1,MAPK1,RELA,CCL2,TGFB1,TNF
KEGG Pathway	hsa05207	Chemical carcinogenesis - receptor activation	1.08634e-24	19	212	AHR,AKT1,BIRC5,CCND1,BCL2,CYP1A1,CYP1A2,CYP1B1,CYP3A4,EGF,EGFR,ESR1,GSTM1,JUN,MYC,PPARA,MAPK1,RELA,VEGFA
KEGG Pathway	hsa05206	MicroRNAs in cancer	1.13082e-24	21	310	CCND1,BCL2,CASP3,CDKN1A,CDKN2A,CYP1B1,EGFR,ERBB2,ERBB3,MCL1,MDM2,MET,MMP9,ABCC1,MYC,PLAU,MAPK1,PTEN,PTGS2,TP53,VEGFA
KEGG Pathway	hsa01522	Endocrine resistance	2.97955e-23	15	98	AKT1,BAX,CCND1,BCL2,CDKN1A,CDKN2A,EGFR,ERBB2,ESR1,JUN,MDM2,MMP2,MMP9,MAPK1,TP53
KEGG Pathway	hsa05212	Pancreatic cancer	5.75661e-23	14	76	AKT1,BAX,CCND1,BCL2L1,CDKN1A,CDKN2A,EGF,EGFR,ERBB2,MAPK1,RELA,TGFB1,TP53,VEGFA
KEGG Pathway	hsa05166	Human T-cell leukemia virus 1 infection	1.30299e-22	18	222	AKT1,BAX,CCND1,BCL2L1,CDKN1A,CDKN2A,ICAM1,IL2,IL6,JUN,MYC,MAPK1,PTEN,RELA,TGFB1,TNF,TP53,CHEK2
KEGG Pathway	hsa04668	TNF signaling pathway	2.49362e-22	15	112	AKT1,CASP3,CASP8,ICAM1,IL1B,IL6,IRF1,JUN,MMP3,MMP9,MAPK1,PTGS2,RELA,CCL2,TNF
KEGG Pathway	hsa05210	Colorectal cancer	3.73015e-22	14	86	AKT1,BIRC5,BAX,CCND1,BCL2,CASP3,CDKN1A,EGF,EGFR,JUN,MYC,MAPK1,TGFB1,TP53
KEGG Pathway	hsa05167	Kaposi sarcoma-associated herpesvirus infection	5.72446e-22	17	194	AKT1,BAX,CCND1,CASP3,CASP8,CDKN1A,HIF1A,ICAM1,IL6,CXCL8,JUN,MYC,MAPK1,PTGS2,RELA,TP53,VEGFA
KEGG Pathway	hsa04218	Cellular senescence	7.75854e-22	16	156	AKT1,CCND1,CDKN1A,CDKN2A,IL1A,IL6,CXCL8,MDM2,MYC,SERPINE1,MAPK1,PTEN,RELA,TGFB1,TP53,CHEK2
KEGG Pathway	hsa04115	p53 signaling pathway	3.52511e-21	13	73	BAX,CCND1,BCL2,BCL2L1,CASP3,CASP8,CDKN1A,CDKN2A,MDM2,SERPINE1,PTEN,TP53,CHEK2
KEGG Pathway	hsa05208	Chemical carcinogenesis - reactive oxygen species	6.38424e-21	17	223	AHR,AKT1,CAT,CYP1A1,CYP1A2,CYP1B1,EGF,EGFR,GSTM1,HIF1A,JUN,MET,MAPK1,PTEN,RELA,VEGFA,NCF1
KEGG Pathway	hsa05140	Leishmaniasis	7.45085e-21	13	77	IFNG,IL1A,IL1B,IL4,IL10,JUN,NOS2,MAPK1,PTGS2,RELA,TGFB1,TNF,NCF1
KEGG Pathway	hsa01521	EGFR tyrosine kinase inhibitor resistance	1.06613e-20	13	79	AKT1,BAX,BCL2,BCL2L1,EGF,EGFR,ERBB2,ERBB3,IL6,MET,MAPK1,PTEN,VEGFA
KEGG Pathway	hsa04066	HIF-1 signaling pathway	1.26166e-20	14	109	AKT1,BCL2,CDKN1A,EGF,EGFR,ERBB2,HIF1A,IFNG,IL6,NOS2,SERPINE1,MAPK1,RELA,VEGFA
KEGG Pathway	hsa05160	Hepatitis C	4.85961e-20	15	157	AKT1,BAX,CCND1,CASP3,CASP8,CDKN1A,EGF,EGFR,IFNG,MYC,PPARA,MAPK1,RELA,TNF,TP53
KEGG Pathway	hsa05222	Small cell lung cancer	8.79776e-20	13	92	AKT1,BAX,CCND1,BCL2,BCL2L1,CASP3,CDKN1A,MYC,NOS2,PTEN,PTGS2,RELA,TP53
KEGG Pathway	hsa05323	Rheumatoid arthritis	1.02078e-19	13	93	ICAM1,IFNG,IL1A,IL1B,IL6,CXCL8,JUN,MMP1,MMP3,CCL2,TGFB1,TNF,VEGFA
KEGG Pathway	hsa05225	Hepatocellular carcinoma	1.37731e-19	15	168	AKT1,BAX,CCND1,BCL2L1,CDKN1A,CDKN2A,EGFR,GSTM1,GSTP1,MET,MYC,MAPK1,PTEN,TGFB1,TP53
KEGG Pathway	hsa05165	Human papillomavirus infection	1.79974e-19	18	331	AKT1,BAX,CCND1,CASP3,CASP8,CDKN1A,EGF,EGFR,IRF1,MDM2,MAPK1,PTEN,PTGS2,RELA,SPP1,TNF,TP53,VEGFA
KEGG Pathway	hsa05218	Melanoma	3.00281e-19	12	72	AKT1,BAX,CCND1,CDKN1A,CDKN2A,EGF,EGFR,MDM2,MET,MAPK1,PTEN,TP53
KEGG Pathway	hsa05144	Malaria	3.58191e-19	11	50	CD40LG,ICAM1,IFNG,IL1B,IL6,CXCL8,IL10,MET,CCL2,TGFB1,TNF
KEGG Pathway	hsa05152	Tuberculosis	3.96173e-19	15	180	AKT1,BAX,BCL2,CASP3,CASP8,IFNG,IL1A,IL1B,IL6,IL10,NOS2,MAPK1,RELA,TGFB1,TNF
KEGG Pathway	hsa05162	Measles	4.35563e-19	14	139	AKT1,BAX,CCND1,BCL2,BCL2L1,CASP3,CASP8,IL1A,IL1B,IL2,IL6,JUN,RELA,TP53
KEGG Pathway	hsa04625	C-type lectin receptor signaling pathway	4.71076e-19	13	104	AKT1,CASP8,IL1B,IL2,IL6,IL10,IRF1,JUN,MDM2,MAPK1,PTGS2,RELA,TNF
KEGG Pathway	hsa05133	Pertussis	6.01672e-19	12	76	CASP3,IL1A,IL1B,IL6,CXCL8,IL10,IRF1,JUN,NOS2,MAPK1,RELA,TNF
KEGG Pathway	hsa05220	Chronic myeloid leukemia	6.01672e-19	12	76	AKT1,BAX,CCND1,BCL2L1,CDKN1A,CDKN2A,MDM2,MYC,MAPK1,RELA,TGFB1,TP53
KEGG Pathway	hsa04010	MAPK signaling pathway	7.18321e-19	17	294	AKT1,CASP3,EGF,EGFR,ERBB2,ERBB3,IL1A,IL1B,JUN,MET,MYC,MAPK1,RELA,TGFB1,TNF,TP53,VEGFA
KEGG Pathway	hsa05202	Transcriptional misregulation in cancer	1.14705e-18	15	193	BAX,BCL2L1,CDKN1A,IL6,CXCL8,MDM2,MET,MMP3,MMP9,MPO,MYC,PLAU,PPARG,RELA,TP53
KEGG Pathway	hsa05145	Toxoplasmosis	1.28848e-18	13	112	AKT1,BCL2,BCL2L1,CASP3,CASP8,CD40LG,IFNG,IL10,NOS2,MAPK1,RELA,TGFB1,TNF
KEGG Pathway	hsa04932	Non-alcoholic fatty liver disease	2.08741e-18	14	155	AKT1,BAX,CASP3,CASP8,IL1A,IL1B,IL6,CXCL8,JUN,PPARA,PPARG,RELA,TGFB1,TNF
KEGG Pathway	hsa05213	Endometrial cancer	2.14962e-18	11	58	AKT1,BAX,CCND1,CDKN1A,EGF,EGFR,ERBB2,MYC,MAPK1,PTEN,TP53
KEGG Pathway	hsa05169	Epstein-Barr virus infection	2.29213e-18	15	202	AKT1,BAX,CCND1,BCL2,CASP3,CASP8,CDKN1A,ICAM1,IL6,JUN,MDM2,MYC,RELA,TNF,TP53
KEGG Pathway	hsa04630	JAK-STAT signaling pathway	5.5633e-18	14	166	AKT1,CCND1,BCL2,BCL2L1,CDKN1A,EGF,EGFR,IFNG,IL2,IL4,IL6,IL10,MCL1,MYC
KEGG Pathway	hsa05321	Inflammatory bowel disease	8.33582e-18	11	65	IFNG,IL1A,IL1B,IL2,IL4,IL6,IL10,JUN,RELA,TGFB1,TNF
KEGG Pathway	hsa05164	Influenza A	8.49192e-18	14	171	AKT1,BAX,CASP3,CASP8,ICAM1,IFNG,IL1A,IL1B,IL6,CXCL8,MAPK1,RELA,CCL2,TNF
KEGG Pathway	hsa04210	Apoptosis	1.75223e-17	13	136	AKT1,BIRC5,BAX,BCL2,BCL2L1,CASP3,CASP8,JUN,MCL1,MAPK1,RELA,TNF,TP53
KEGG Pathway	hsa05223	Non-small cell lung cancer	2.77654e-17	11	72	AKT1,BAX,CCND1,CDKN1A,CDKN2A,EGF,EGFR,ERBB2,MET,MAPK1,TP53
KEGG Pathway	hsa05214	Glioma	4.47373e-17	11	75	AKT1,BAX,CCND1,CDKN1A,CDKN2A,EGF,EGFR,MDM2,MAPK1,PTEN,TP53
KEGG Pathway	hsa05224	Breast cancer	4.93602e-17	13	147	AKT1,BAX,CCND1,CDKN1A,EGF,EGFR,ERBB2,ESR1,JUN,MYC,MAPK1,PTEN,TP53
KEGG Pathway	hsa05226	Gastric cancer	5.90593e-17	13	149	AKT1,BAX,CCND1,BCL2,CDKN1A,EGF,EGFR,ERBB2,MET,MYC,MAPK1,TGFB1,TP53
KEGG Pathway	hsa04068	FoxO signaling pathway	5.5327e-16	12	131	AKT1,CCND1,CAT,CDKN1A,EGF,EGFR,IL6,IL10,MDM2,MAPK1,PTEN,TGFB1
KEGG Pathway	hsa04659	Th17 cell differentiation	2.9546e-15	11	108	AHR,HIF1A,IFNG,IL1B,IL2,IL4,IL6,JUN,MAPK1,RELA,TGFB1
KEGG Pathway	hsa05171	Coronavirus disease - COVID-19	1.93812e-14	13	232	EGFR,F2,IL1B,IL2,IL6,CXCL8,JUN,MMP1,MMP3,MAPK1,RELA,CCL2,TNF
KEGG Pathway	hsa04380	Osteoclast differentiation	2.00439e-14	11	128	AKT1,IFNG,IL1A,IL1B,JUN,PPARG,MAPK1,RELA,TGFB1,TNF,NCF1
KEGG Pathway	hsa04926	Relaxin signaling pathway	2.18697e-14	11	129	AKT1,EGFR,JUN,MMP1,MMP2,MMP9,NOS2,MAPK1,RELA,TGFB1,VEGFA
KEGG Pathway	hsa05022	Pathways of neurodegeneration - multiple diseases	4.15489e-14	16	476	BAX,BCL2,BCL2L1,CASP3,CASP8,CAT,CHRM1,CHRM5,IL1A,IL1B,IL6,NOS2,MAPK1,PTGS2,RELA,TNF
KEGG Pathway	hsa05135	Yersinia infection	4.28474e-14	11	137	AKT1,IL1B,IL2,IL6,CXCL8,IL10,JUN,MAPK1,RELA,CCL2,TNF
KEGG Pathway	hsa05131	Shigellosis	4.34294e-14	13	247	AKT1,BAX,BCL2,BCL2L1,EGFR,IL1B,CXCL8,JUN,MDM2,MAPK1,RELA,TNF,TP53
KEGG Pathway	hsa05132	Salmonella infection	4.81712e-14	13	249	AKT1,BAX,BCL2,CASP3,CASP8,IL1B,IL6,CXCL8,JUN,MYC,MAPK1,RELA,TNF
KEGG Pathway	hsa05146	Amoebiasis	8.54022e-14	10	102	CASP3,IFNG,IL1B,IL6,CXCL8,IL10,NOS2,RELA,TGFB1,TNF
KEGG Pathway	hsa04510	Focal adhesion	9.89252e-14	12	201	AKT1,CCND1,BCL2,EGF,EGFR,ERBB2,JUN,MET,MAPK1,PTEN,SPP1,VEGFA
KEGG Pathway	hsa04620	Toll-like receptor signaling pathway	1.04237e-13	10	104	AKT1,CASP8,IL1B,IL6,CXCL8,JUN,MAPK1,RELA,SPP1,TNF
KEGG Pathway	hsa04660	T cell receptor signaling pathway	1.04237e-13	10	104	AKT1,CD40LG,IFNG,IL2,IL4,IL10,JUN,MAPK1,RELA,TNF
KEGG Pathway	hsa04064	NF-kappa B signaling pathway	1.04237e-13	10	104	BCL2,BCL2L1,CD40LG,ICAM1,IL1B,CXCL8,PLAU,PTGS2,RELA,TNF
KEGG Pathway	hsa05230	Central carbon metabolism in cancer	1.26602e-13	9	70	AKT1,EGFR,ERBB2,HIF1A,MET,MYC,MAPK1,PTEN,TP53
KEGG Pathway	hsa04012	ErbB signaling pathway	7.78165e-13	9	85	AKT1,CDKN1A,EGF,EGFR,ERBB2,ERBB3,JUN,MYC,MAPK1
KEGG Pathway	hsa05235	PD-L1 expression and PD-1 checkpoint pathway in cancer	1.19188e-12	9	89	AKT1,EGF,EGFR,HIF1A,IFNG,JUN,MAPK1,PTEN,RELA
KEGG Pathway	hsa04621	NOD-like receptor signaling pathway	1.25659e-12	11	186	BCL2,BCL2L1,CASP8,IL1B,IL6,CXCL8,JUN,MAPK1,RELA,CCL2,TNF
KEGG Pathway	hsa05130	Pathogenic Escherichia coli infection	2.35396e-12	11	197	BAX,CASP3,CASP8,F2,IL1B,IL6,CXCL8,JUN,MAPK1,RELA,TNF
KEGG Pathway	hsa04936	Alcoholic liver disease	2.46196e-12	10	142	AKT1,CCND1,CASP3,CASP8,IL1B,IL6,CXCL8,PPARA,RELA,TNF
KEGG Pathway	hsa05203	Viral carcinogenesis	3.44333e-12	11	204	BAX,CCND1,CASP3,CASP8,CDKN1A,CDKN2A,JUN,MDM2,MAPK1,RELA,TP53
KEGG Pathway	hsa05216	Thyroid cancer	4.25746e-12	7	37	BAX,CCND1,CDKN1A,MYC,PPARG,MAPK1,TP53
KEGG Pathway	hsa05211	Renal cell carcinoma	7.32851e-12	8	69	AKT1,CDKN1A,HIF1A,JUN,MET,MAPK1,TGFB1,VEGFA
KEGG Pathway	hsa04060	Cytokine-cytokine receptor interaction	9.17602e-12	12	295	CD40LG,IFNG,IL1A,IL1B,IL2,IL4,IL6,CXCL8,IL10,CCL2,TGFB1,TNF
KEGG Pathway	hsa05010	Alzheimer disease	1.16144e-11	13	384	AKT1,CASP3,CASP8,CHRM1,CHRM5,IL1A,IL1B,IL6,NOS2,MAPK1,PTGS2,RELA,TNF
KEGG Pathway	hsa04071	Sphingolipid signaling pathway	1.70948e-11	9	119	AKT1,BAX,BCL2,ABCC1,MAPK1,PTEN,RELA,TNF,TP53
KEGG Pathway	hsa04110	Cell cycle	3.08319e-11	9	127	CCND1,CDKN1A,CDKN2A,MDM2,MYC,PCNA,TGFB1,TP53,CHEK2
KEGG Pathway	hsa05134	Legionellosis	1.05099e-10	7	57	CASP3,CASP8,IL1B,IL6,CXCL8,RELA,TNF
KEGG Pathway	hsa01523	Antifolate resistance	1.08695e-10	6	30	IL1B,IL6,ABCC1,RELA,TNF,ABCG2
KEGG Pathway	hsa05170	Human immunodeficiency virus 1 infection	1.31594e-10	10	212	AKT1,BAX,BCL2,BCL2L1,CASP3,CASP8,JUN,MAPK1,RELA,TNF
KEGG Pathway	hsa04215	Apoptosis - multiple species	1.65236e-10	6	32	BIRC5,BAX,BCL2,BCL2L1,CASP3,CASP8
KEGG Pathway	hsa05168	Herpes simplex virus 1 infection	4.02295e-10	13	512	AKT1,BAX,BCL2,BCL2L1,CASP3,CASP8,IFNG,IL1B,IL6,RELA,CCL2,TNF,TP53
KEGG Pathway	hsa05204	Chemical carcinogenesis - DNA adducts	4.18849e-10	7	69	CYP1A1,CYP1A2,CYP1B1,CYP3A4,GSTM1,GSTP1,PTGS2
KEGG Pathway	hsa05143	African trypanosomiasis	4.19766e-10	6	37	ICAM1,IFNG,IL1B,IL6,IL10,TNF
KEGG Pathway	hsa04020	Calcium signaling pathway	4.41721e-10	10	240	CHRM1,CHRM5,EGF,EGFR,ERBB2,ERBB3,MET,NOS2,PTGER3,VEGFA
KEGG Pathway	hsa05330	Allograft rejection	4.97495e-10	6	38	CD40LG,IFNG,IL2,IL4,IL10,TNF
KEGG Pathway	hsa04919	Thyroid hormone signaling pathway	7.11574e-10	8	121	AKT1,CCND1,ESR1,HIF1A,MDM2,MYC,MAPK1,TP53
KEGG Pathway	hsa05332	Graft-versus-host disease	9.37944e-10	6	42	IFNG,IL1A,IL1B,IL2,IL6,TNF
KEGG Pathway	hsa04915	Estrogen signaling pathway	2.02889e-09	8	138	AKT1,BCL2,EGFR,ESR1,JUN,MMP2,MMP9,MAPK1
KEGG Pathway	hsa04672	Intestinal immune network for IgA production	2.46621e-09	6	49	CD40LG,IL2,IL4,IL6,IL10,TGFB1
KEGG Pathway	hsa05221	Acute myeloid leukemia	1.69899e-08	6	67	AKT1,CCND1,MPO,MYC,MAPK1,RELA
KEGG Pathway	hsa04722	Neurotrophin signaling pathway	1.97038e-08	7	119	AKT1,BAX,BCL2,JUN,MAPK1,RELA,TP53
KEGG Pathway	hsa04917	Prolactin signaling pathway	2.21912e-08	6	70	AKT1,CCND1,ESR1,IRF1,MAPK1,RELA
KEGG Pathway	hsa05120	Epithelial cell signaling in Helicobacter pylori infection	2.21912e-08	6	70	CASP3,EGFR,CXCL8,JUN,MET,RELA
KEGG Pathway	hsa05415	Diabetic cardiomyopathy	4.18299e-08	8	203	AKT1,MMP2,MMP9,PPARA,PTEN,RELA,TGFB1,NCF1
KEGG Pathway	hsa00980	Metabolism of xenobiotics by cytochrome P450	4.27953e-08	6	78	CYP1A1,CYP1A2,CYP1B1,CYP3A4,GSTM1,GSTP1
KEGG Pathway	hsa04940	Type I diabetes mellitus	7.39843e-08	5	43	IFNG,IL1A,IL1B,IL2,TNF
KEGG Pathway	hsa04211	Longevity regulating pathway	9.4756e-08	6	89	AKT1,BAX,CAT,PPARG,RELA,TP53
KEGG Pathway	hsa04658	Th1 and Th2 cell differentiation	1.15592e-07	6	92	IFNG,IL2,IL4,JUN,MAPK1,RELA
KEGG Pathway	hsa04014	Ras signaling pathway	1.33367e-07	8	236	AKT1,BCL2L1,EGF,EGFR,MET,MAPK1,RELA,VEGFA
KEGG Pathway	hsa04217	Necroptosis	1.44925e-07	7	159	BAX,BCL2,CASP8,IFNG,IL1A,IL1B,TNF
KEGG Pathway	hsa05231	Choline metabolism in cancer	1.68641e-07	6	98	AKT1,EGF,EGFR,HIF1A,JUN,MAPK1
KEGG Pathway	hsa04061	Viral protein interaction with cytokine and cytokine receptor	1.90232e-07	6	100	IL2,IL6,CXCL8,IL10,CCL2,TNF
KEGG Pathway	hsa04931	Insulin resistance	3.00623e-07	6	108	AKT1,IL6,PPARA,PTEN,RELA,TNF
KEGG Pathway	hsa04725	Cholinergic synapse	3.93058e-07	6	113	ACHE,AKT1,BCL2,CHRM1,CHRM5,MAPK1
KEGG Pathway	hsa05020	Prion disease	4.04019e-07	8	273	BAX,CASP3,IL1A,IL1B,IL6,MAPK1,TNF,NCF1
KEGG Pathway	hsa05416	Viral myocarditis	4.062e-07	5	60	CCND1,CASP3,CASP8,CD40LG,ICAM1
KEGG Pathway	hsa04137	Mitophagy - animal	1.01678e-06	5	72	BCL2L1,HIF1A,JUN,RELA,TP53
KEGG Pathway	hsa05310	Asthma	1.05146e-06	4	31	CD40LG,IL4,IL10,TNF
KEGG Pathway	hsa04371	Apelin signaling pathway	1.3276e-06	6	139	AKT1,CCND1,NOS2,SERPINE1,MAPK1,SPP1
KEGG Pathway	hsa04140	Autophagy - animal	1.44303e-06	6	141	AKT1,BCL2,BCL2L1,HIF1A,MAPK1,PTEN
KEGG Pathway	hsa04024	cAMP signaling pathway	1.50427e-06	7	225	AKT1,CHRM1,JUN,PPARA,MAPK1,PTGER3,RELA
KEGG Pathway	hsa04810	Regulation of actin cytoskeleton	1.69119e-06	7	229	AKT1,CHRM1,CHRM5,EGF,EGFR,F2,MAPK1
KEGG Pathway	hsa04072	Phospholipase D signaling pathway	1.91347e-06	6	148	AKT1,EGF,EGFR,F2,CXCL8,MAPK1
KEGG Pathway	hsa04921	Oxytocin signaling pathway	2.41007e-06	6	154	CCND1,CDKN1A,EGFR,JUN,MAPK1,PTGS2
KEGG Pathway	hsa04610	Complement and coagulation cascades	2.46336e-06	5	86	F2,F3,SERPINE1,PLAU,THBD
KEGG Pathway	hsa04934	Cushing syndrome	2.50222e-06	6	155	AHR,CCND1,CDKN1A,CDKN2A,EGFR,MAPK1
KEGG Pathway	hsa05014	Amyotrophic lateral sclerosis	3.45991e-06	8	364	BAX,BCL2,BCL2L1,CASP3,CAT,NOS2,TNF,TP53
KEGG Pathway	hsa00380	Tryptophan metabolism	3.66377e-06	4	42	CAT,CYP1A1,CYP1A2,CYP1B1
KEGG Pathway	hsa04350	TGF-beta signaling pathway	4.0277e-06	5	95	IFNG,MYC,MAPK1,TGFB1,TNF
KEGG Pathway	hsa04640	Hematopoietic cell lineage	4.93366e-06	5	99	IL1A,IL1B,IL4,IL6,TNF
KEGG Pathway	hsa04062	Chemokine signaling pathway	8.56971e-06	6	192	AKT1,CXCL8,MAPK1,RELA,CCL2,NCF1
KEGG Pathway	hsa05320	Autoimmune thyroid disease	9.38879e-06	4	53	CD40LG,IL2,IL4,IL10
KEGG Pathway	hsa04923	Regulation of lipolysis in adipocytes	1.34761e-05	4	58	AKT1,PTGER3,PTGS1,PTGS2
KEGG Pathway	hsa04015	Rap1 signaling pathway	1.42607e-05	6	210	AKT1,EGF,EGFR,MET,MAPK1,VEGFA
KEGG Pathway	hsa04370	VEGF signaling pathway	1.4429e-05	4	59	AKT1,MAPK1,PTGS2,VEGFA
KEGG Pathway	hsa00140	Steroid hormone biosynthesis	1.75862e-05	4	62	CYP1A1,CYP1A2,CYP1B1,CYP3A4
KEGG Pathway	hsa04650	Natural killer cell mediated cytotoxicity	1.92998e-05	5	131	CASP3,ICAM1,IFNG,MAPK1,TNF
KEGG Pathway	hsa04664	Fc epsilon RI signaling pathway	2.5386e-05	4	68	AKT1,IL4,MAPK1,TNF
KEGG Pathway	hsa04920	Adipocytokine signaling pathway	2.68977e-05	4	69	AKT1,PPARA,RELA,TNF
KEGG Pathway	hsa04520	Adherens junction	3.01177e-05	4	71	EGFR,ERBB2,MET,MAPK1
KEGG Pathway	hsa04622	RIG-I-like receptor signaling pathway	3.01177e-05	4	71	CASP8,CXCL8,RELA,TNF
KEGG Pathway	hsa00982	Drug metabolism - cytochrome P450	3.18295e-05	4	72	CYP1A2,CYP3A4,GSTM1,GSTP1
KEGG Pathway	hsa00983	Drug metabolism - other enzymes	4.82029e-05	4	80	CYP3A4,GSTM1,GSTP1,MPO
KEGG Pathway	hsa04662	B cell receptor signaling pathway	5.31076e-05	4	82	AKT1,JUN,MAPK1,RELA
KEGG Pathway	hsa04912	GnRH signaling pathway	8.6843e-05	4	93	EGFR,JUN,MMP2,MAPK1
KEGG Pathway	hsa04613	Neutrophil extracellular trap formation	0.000113268	5	190	AKT1,MPO,MAPK1,RELA,NCF1
KEGG Pathway	hsa04928	Parathyroid hormone synthesis, secretion and action	0.000144199	4	106	BCL2,CDKN1A,EGFR,MAPK1
KEGG Pathway	hsa04726	Serotonergic synapse	0.000197322	4	115	CASP3,MAPK1,PTGS1,PTGS2
KEGG Pathway	hsa04611	Platelet activation	0.000263287	4	124	AKT1,F2,MAPK1,PTGS1
KEGG Pathway	hsa04913	Ovarian steroidogenesis	0.000281675	3	51	CYP1A1,CYP1B1,PTGS2
KEGG Pathway	hsa05322	Systemic lupus erythematosus	0.00037414	4	136	CD40LG,IFNG,IL10,TNF
KEGG Pathway	hsa00480	Glutathione metabolism	0.000391556	3	57	GSTM1,GSTP1,ODC1
KEGG Pathway	hsa05217	Basal cell carcinoma	0.000525761	3	63	BAX,CDKN1A,TP53
KEGG Pathway	hsa04929	GnRH secretion	0.000550637	3	64	AKT1,MAPK1,SPP1
KEGG Pathway	hsa04623	Cytosolic DNA-sensing pathway	0.00060262	3	66	IL1B,IL6,RELA
KEGG Pathway	hsa04150	mTOR signaling pathway	0.00062753	4	156	AKT1,MAPK1,PTEN,TNF
KEGG Pathway	hsa00830	Retinol metabolism	0.000657639	3	68	CYP1A1,CYP1A2,CYP3A4
KEGG Pathway	hsa05016	Huntington disease	0.00100224	5	306	BAX,CASP3,CASP8,PPARG,TP53
KEGG Pathway	hsa04540	Gap junction	0.00138968	3	88	EGF,EGFR,MAPK1
KEGG Pathway	hsa05410	Hypertrophic cardiomyopathy	0.00148247	3	90	IL6,TGFB1,TNF
KEGG Pathway	hsa04666	Fc gamma R-mediated phagocytosis	0.00183756	3	97	AKT1,MAPK1,NCF1
KEGG Pathway	hsa04152	AMPK signaling pathway	0.00343962	3	121	AKT1,CCND1,PPARG
KEGG Pathway	hsa05012	Parkinson disease	0.00439222	4	266	BAX,BCL2L1,CASP3,TP53
KEGG Pathway	hsa04550	Signaling pathways regulating pluripotency of stem cells	0.00548205	3	143	AKT1,MYC,MAPK1
KEGG Pathway	hsa04261	Adrenergic signaling in cardiomyocytes	0.00672544	3	154	AKT1,BCL2,MAPK1
KEGG Pathway	hsa04080	Neuroactive ligand-receptor interaction	0.0132859	4	367	CHRM1,CHRM5,F2,PTGER3

## Sheet: S7
Table S7: Gene IDs and raw counts of 565 DEGs with significantly expression in NCvsINDvsRD-6 group.
Gene_ID	Symbol	NC-1	NC-2	NC-3	NC-4	NC-5	IND-1	IND-2	IND-3	IND-4	IND-5	RD-6-1	RD-6-2	RD-6-3	RD-6-4	RD-6-5
ENSRNOG00000061096	Rn7sl1	65	99	114	128	105	1626	671	629	573	488	352	110	189	16	242
ENSRNOG00000013987	Sbno2	329	446	564	674	484	691	445	474	553	416	1187	1293	680	556	721
ENSRNOG00000003300	Btg2	132	195	233	234	187	275	205	209	251	160	473	571	285	324	343
ENSRNOG00000057527	RF00030	8844	6007	13461	14748	8122	28582	26285	27387	21993	19163	17757	22593	17207	12158	21799
ENSRNOG00000042838	Junb	60	72	72	149	68	209	198	150	206	136	397	446	165	207	236
ENSRNOG00000053828	Ppp1r12c	298	379	521	576	458	391	301	254	321	204	621	683	662	580	589
ENSRNOG00000006330	Elf3	269	277	320	496	298	433	371	294	251	247	442	496	502	191	366
ENSRNOG00000006532	H3f3b	140	192	285	308	325	227	192	169	194	167	264	561	323	489	390
ENSRNOG00000018669	Jak3	20	33	35	42	33	70	65	123	72	56	133	80	47	26	70
ENSRNOG00000054945	AABR07015081.2	3929	3546	9703	7909	5936	13361	6584	6791	7315	5275	6777	6950	5436	3307	9845
ENSRNOG00000054344	Ier2	30	42	58	82	37	98	91	96	132	64	125	163	78	83	85
ENSRNOG00000019568	Jund	149	175	161	239	140	225	216	197	226	171	277	305	220	177	254
ENSRNOG00000000529	Pim1	10	12	16	17	24	36	38	31	32	27	82	62	18	34	48
ENSRNOG00000047746	AABR07000398.1	1907	1437	2733	3353	1829	4340	10256	8587	4003	5913	4296	6937	7983	747	2616
ENSRNOG00000054508	Foxp2	1674	2270	3197	3301	3194	297	240	128	192	156	735	1680	2633	4246	3555
ENSRNOG00000006966	Nfia	2162	2875	4285	4015	4130	429	364	245	242	284	1132	2534	3654	5413	4712
ENSRNOG00000061662	RF00045	62	64	78	112	63	94	131	93	109	97	66	137	83	209	290
ENSRNOG00000020848	Coq8b	80	78	125	123	98	106	76	86	86	67	162	198	136	123	233
ENSRNOG00000004936	Sdc2	7087	4901	8044	8269	5549	16331	12876	12786	22628	20156	16486	7953	8808	2519	7121
ENSRNOG00000060518	AABR07015057.1	3903	3086	7810	6158	4502	5969	7980	7240	8090	5925	7276	7365	10674	2147	5289
ENSRNOG00000027487	Trim28	160	198	263	287	195	176	150	131	143	110	209	248	291	321	373
ENSRNOG00000029535	Nrbp2	139	134	165	197	193	199	177	114	183	115	331	335	243	320	424
ENSRNOG00000059406	Ier5	15	21	17	42	24	43	51	39	47	33	53	58	49	51	51
ENSRNOG00000004159	Flii	112	142	189	204	171	130	97	88	80	70	131	166	208	258	305
ENSRNOG00000059970	AABR07024869.1	26	45	50	47	27	87	50	112	60	57	121	87	65	33	78
ENSRNOG00000018987	Crebzf	82	89	115	118	84	103	76	85	77	81	126	92	130	100	257
ENSRNOG00000039876	LOC681410	62	74	109	87	66	82	83	65	71	52	98	104	67	71	107
ENSRNOG00000051850	RF01268	686	675	1024	989	691	1005	625	887	956	559	1182	994	1208	824	1848
ENSRNOG00000059660	AABR07065531.5	33	29	43	39	28	65	69	62	107	42	90	64	44	34	89
ENSRNOG00000059389	RF00231	125	77	120	172	111	218	148	246	133	172	190	155	134	139	290
ENSRNOG00000055562	Dkc1	94	115	157	148	122	115	141	95	100	59	166	167	153	163	251
ENSRNOG00000057881	Sppl2b	110	130	157	184	142	111	105	95	98	65	180	157	203	136	237
ENSRNOG00000007839	Slc16a7	666	697	1205	1118	1198	109	69	67	43	58	205	666	1164	728	804
ENSRNOG00000021824	Dnajb1	44	56	68	102	69	99	77	59	46	34	75	146	141	185	182
ENSRNOG00000057284	Cenpb	137	180	248	230	224	136	134	90	102	85	177	238	267	235	224
ENSRNOG00000018761	Eif3c	150	170	254	239	230	138	121	109	119	105	169	276	245	344	314
ENSRNOG00000004019	Phlda1	30	42	39	86	41	136	64	60	49	41	128	169	74	44	72
ENSRNOG00000000431	Atf6b	76	87	102	141	108	83	80	66	69	50	107	115	153	128	186
ENSRNOG00000018840	Rnf40	124	168	224	246	190	144	114	128	86	68	183	181	221	193	387
ENSRNOG00000033433	Csrnp1	53	79	61	79	66	71	78	52	77	51	157	160	112	88	139
ENSRNOG00000042195	Pabpn1	292	297	418	497	347	276	222	238	216	155	382	334	422	318	615
ENSRNOG00000048277	AABR07035787.1	69	78	121	134	96	89	62	68	62	44	126	121	113	131	185
ENSRNOG00000000248	Srsf2	611	563	1036	829	708	604	525	515	362	362	786	856	1044	895	1616
ENSRNOG00000048268	AABR07015067.1	151	263	279	169	158	458	267	324	685	245	673	501	732	154	173
ENSRNOG00000058068	Obscn	42	45	49	63	53	54	51	31	41	38	70	85	57	149	111
ENSRNOG00000013634	Myd88	12	28	18	29	30	33	31	30	33	21	46	55	44	51	39
ENSRNOG00000018452	Unc13a	48	42	68	82	63	58	45	48	52	43	70	107	91	48	93
ENSRNOG00000003682	Hook2	73	78	120	129	102	81	79	72	49	44	112	103	135	119	266
ENSRNOG00000032018	Tmem200b	13	7	21	29	7	35	36	27	25	26	30	22	23	11	32
ENSRNOG00000010626	Sphk1	6	16	13	17	9	25	32	17	17	17	42	41	12	16	38
ENSRNOG00000010635	Igfbp4	128	132	211	206	157	147	142	134	220	153	378	329	248	198	132
ENSRNOG00000051777	Terc	29	35	42	53	32	34	50	60	44	35	41	37	59	38	76
ENSRNOG00000026293	Jun	119	112	118	323	151	221	228	152	248	218	364	496	231	319	258
ENSRNOG00000007842	Aup1	72	98	156	118	116	82	74	71	56	48	112	119	143	104	189
ENSRNOG00000020130	Arhgef1	244	324	324	407	291	216	182	201	149	139	260	269	408	318	604
ENSRNOG00000050424	Nme4	62	57	79	96	86	89	56	53	37	39	69	67	117	126	149
ENSRNOG00000048651	Nrtn	10	14	11	22	11	23	28	20	17	15	27	21	22	19	15
ENSRNOG00000030266	Plekhg2	53	58	59	75	53	63	57	40	67	40	134	108	72	82	128
ENSRNOG00000009151	Mipol1	449	554	937	714	826	74	71	47	46	55	192	449	778	736	938
ENSRNOG00000057823	Ubc	231	170	253	346	342	295	532	189	340	337	490	558	799	518	549
ENSRNOG00000001254	Col6a2	271	335	391	535	437	351	262	188	359	224	575	422	453	696	716
ENSRNOG00000000463	Col11a2	23	25	25	43	29	33	28	32	24	27	37	29	58	23	67
ENSRNOG00000017871	Sidt2	233	243	374	359	284	207	151	201	144	122	283	321	366	408	516
ENSRNOG00000020892	Dpf2	118	142	193	168	158	108	77	82	75	59	124	143	178	185	223
ENSRNOG00000048242	Txlna	122	137	176	196	161	111	84	110	68	71	132	157	208	173	288
ENSRNOG00000050401	Vbp1	71	71	83	92	102	63	69	76	49	50	57	64	122	103	149
ENSRNOG00000028236	RGD1309104	225	285	457	552	384	37	25	27	17	25	93	212	316	863	736
ENSRNOG00000019202	PVR	41	56	71	88	59	55	56	44	77	38	109	147	95	78	105
ENSRNOG00000008215	Trim47	37	41	40	45	42	50	28	36	48	30	76	82	76	63	77
ENSRNOG00000019698	Ssbp4	17	19	45	52	28	39	32	32	50	31	52	71	60	44	83
ENSRNOG00000019627	Mybpc2	13	20	12	40	25	43	31	23	54	44	75	49	32	31	36
ENSRNOG00000015800	Elmo3	113	127	204	209	130	168	93	95	65	81	198	198	204	110	293
ENSRNOG00000059984	Dll1	7	12	14	27	13	28	16	16	28	19	33	46	27	44	55
ENSRNOG00000059453	Fuk	109	142	186	209	159	99	86	67	64	69	135	150	164	172	262
ENSRNOG00000020138	Slc4a3	38	38	52	75	59	45	53	32	49	28	80	79	100	82	114
ENSRNOG00000016460	Clu	40	97	107	113	155	219	75	134	60	81	274	235	196	195	173
ENSRNOG00000057556	Pdzrn3	1772	2815	3843	3324	3912	401	416	208	234	232	1317	2265	3207	6819	4132
ENSRNOG00000016619	Use1	42	63	79	45	59	50	53	41	37	39	57	55	85	82	123
ENSRNOG00000016150	Ifrd2	56	70	85	118	69	64	63	43	56	35	87	128	121	72	134
ENSRNOG00000028149	Kansl1l	376	576	833	765	785	56	50	68	44	60	206	401	660	808	912
ENSRNOG00000029321	Ccser1	365	601	917	770	721	73	89	54	46	46	181	477	709	940	876
ENSRNOG00000014614	Cxxc1	41	64	74	91	80	61	44	50	46	22	64	69	75	86	119
ENSRNOG00000016892	Nr2f6	169	234	261	322	236	144	133	115	98	74	194	198	305	211	268
ENSRNOG00000016342	Atg10	238	332	446	399	416	49	40	27	23	35	126	268	408	493	513
ENSRNOG00000000774	Gabbr1	122	123	127	188	151	96	87	94	83	69	136	139	151	223	295
ENSRNOG00000020383	Dapk3	86	85	126	123	122	73	62	64	62	39	103	121	126	143	188
ENSRNOG00000013993	AABR07007000.1	37	31	37	41	25	39	34	31	24	31	52	35	38	42	59
ENSRNOG00000003897	Col1a1	558	424	470	1364	441	1135	809	638	1046	462	1004	677	691	1042	744
ENSRNOG00000047447	AC115420.2	6	6	11	17	12	16	19	17	17	8	19	13	19	16	20
ENSRNOG00000052113	Ppp1r9b	91	118	115	186	133	94	65	87	69	56	142	164	137	182	210
ENSRNOG00000013825	Rap1gap	137	126	161	265	134	144	128	86	98	94	123	199	172	66	120
ENSRNOG00000003235	Mgat4b	87	99	126	155	130	102	82	48	51	44	78	95	144	112	138
ENSRNOG00000042252	AC106648.1	14	11	22	22	17	19	22	18	17	14	28	15	16	26	27
ENSRNOG00000019311	Nfkb2	36	47	55	74	45	47	32	30	50	32	70	92	73	78	87
ENSRNOG00000021840	Cped1	227	366	503	510	505	70	34	23	31	24	121	233	497	946	677
ENSRNOG00000046707	AABR07063425.1	33	17	77	72	36	125	326	86	532	225	302	71	55	6	31
ENSRNOG00000023493	Creb3l4	292	333	402	450	328	238	185	176	122	133	329	359	337	238	439
ENSRNOG00000055947	RF00100	189	126	247	350	227	202	167	196	312	179	178	273	252	140	268
ENSRNOG00000054838	Mcrs1	51	68	105	121	85	65	60	44	38	31	82	86	124	91	123
ENSRNOG00000009106	C2cd4b	10	14	9	31	7	46	21	26	25	11	45	41	25	8	20
ENSRNOG00000051915	Spred3	26	20	23	28	16	35	18	22	29	23	61	52	20	21	39
ENSRNOG00000007390	Nfkbia	57	94	155	94	88	68	68	53	69	59	111	140	128	118	114
ENSRNOG00000011153	Il17ra	64	72	76	103	61	62	48	62	41	38	91	128	101	88	111
ENSRNOG00000007445	Asph	331	391	636	548	502	73	50	42	39	47	125	304	509	1020	935
ENSRNOG00000004131	Pkn1	242	324	388	461	305	199	171	185	115	144	239	309	427	311	437
ENSRNOG00000002487	Mbnl3	140	185	274	199	239	18	15	11	9	15	41	106	220	199	233
ENSRNOG00000049219	Rnf187	110	113	174	150	127	79	86	66	81	73	126	122	166	167	177
ENSRNOG00000015999	Cirbp	106	116	151	174	157	107	53	75	80	70	115	129	154	144	223
ENSRNOG00000056970	AABR07063425.3	505	222	845	1626	479	3082	2032	4704	10259	1932	2288	1058	891	504	795
ENSRNOG00000017330	AC103221.1	15	15	38	29	20	23	21	27	34	17	38	33	25	16	26
ENSRNOG00000052539	Prpf40b	69	112	124	113	100	60	62	54	45	56	98	97	100	114	178
ENSRNOG00000019935	Armc5	55	52	78	96	75	53	42	50	44	26	82	71	88	99	104
ENSRNOG00000021150	Plcb3	119	142	190	226	174	91	77	82	67	76	132	124	211	199	258
ENSRNOG00000020937	Ubtf	182	197	231	278	239	156	111	139	94	71	172	241	274	254	381
ENSRNOG00000005932	Megf9	114	213	303	273	232	28	15	13	14	14	55	162	238	721	709
ENSRNOG00000004362	Rps6ka5	278	347	483	425	538	54	34	36	37	38	135	301	460	602	615
ENSRNOG00000000588	Slc16a10	249	252	405	294	412	29	18	30	14	21	74	292	385	248	378
ENSRNOG00000052564	Gpx3	52	29	58	75	82	51	45	47	44	46	38	45	115	60	56
ENSRNOG00000015860	Gipr	17	19	32	31	32	31	13	36	20	21	20	25	48	11	38
ENSRNOG00000016213	Ssbp2	567	800	1036	1024	1161	152	85	65	102	84	358	695	972	1804	1884
ENSRNOG00000006697	Pip4p2	137	178	247	259	273	21	17	13	6	22	55	140	208	362	370
ENSRNOG00000003357	Col3a1	745	763	806	1638	925	824	576	450	722	585	1118	1222	1086	1545	916
ENSRNOG00000022171	Dhx37	30	42	48	66	42	40	36	25	39	17	53	46	47	81	117
ENSRNOG00000007657	Col27a1	121	104	142	207	116	118	74	82	72	64	133	167	243	127	203
ENSRNOG00000062252	AABR07072853.4	167	170	227	451	240	256	202	104	242	210	429	367	240	713	545
ENSRNOG00000024867	Eme2	58	72	89	112	55	77	60	83	35	35	119	86	117	52	176
ENSRNOG00000047988	Bola2	28	35	56	49	43	39	38	19	31	16	37	50	56	52	57
ENSRNOG00000020930	Atxn7l3	61	64	94	91	72	52	49	38	31	36	67	77	103	84	121
ENSRNOG00000018440	Arfip2	173	208	284	392	259	156	135	99	92	108	209	261	251	182	298
ENSRNOG00000022267	AABR07039334.1	6	3	6	6	1	18	5	13	11	9	4	8	7	3	8
ENSRNOG00000004198	Stxbp6	558	578	870	1023	725	119	37	48	36	51	222	656	691	756	553
ENSRNOG00000031801	Ephb3	199	197	236	295	348	184	161	156	86	109	202	276	330	251	393
ENSRNOG00000030478	AY172581.9	10	11	3	11	3	40	9	21	19	62	3	11	10	2	13
ENSRNOG00000004109	Zfpm2	125	192	244	324	242	8	20	12	20	10	82	110	306	1049	752
ENSRNOG00000028211	Akap17a	53	69	85	116	69	53	57	34	59	35	77	72	103	109	156
ENSRNOG00000045543	Frat2	4	3	6	3	9	9	10	9	15	8	16	11	9	8	4
ENSRNOG00000014866	Pign	173	210	336	287	303	40	27	25	13	15	98	171	295	337	375
ENSRNOG00000010918	Cebpa	40	44	68	80	38	43	40	49	37	21	50	86	115	90	92
ENSRNOG00000056172	RF00002	21	43	28	63	33	26	62	47	26	32	65	64	76	62	123
ENSRNOG00000001627	Abi3bp	212	284	469	663	381	50	27	17	31	18	90	179	347	1178	681
ENSRNOG00000016379	Jtb	62	72	126	109	93	57	46	54	38	34	65	101	121	85	142
ENSRNOG00000014847	Rassf10	10	19	25	33	29	18	26	35	15	15	30	25	18	11	25
ENSRNOG00000053888	RF00002	24	6	13	28	19	67	47	19	22	14	14	21	52	5	19
ENSRNOG00000038183	Heatr4	20	34	43	53	50	44	39	23	16	16	23	64	47	48	40
ENSRNOG00000016254	Sema4c	57	42	62	96	78	59	36	37	56	42	80	78	85	112	137
ENSRNOG00000011925	Fam83b	179	222	370	362	278	32	36	13	12	23	73	163	273	515	598
ENSRNOG00000012434	Zfp598	198	231	319	300	182	167	125	138	113	83	200	267	283	203	433
ENSRNOG00000049900	Irf2bp2	94	158	159	197	155	86	104	55	62	82	157	169	163	183	192
ENSRNOG00000007430	Slx4ip	143	191	323	335	256	35	27	19	18	9	56	157	244	321	338
ENSRNOG00000008810	Nsmf	25	35	38	50	45	22	25	26	30	23	36	46	64	56	55
ENSRNOG00000046500	Irgq	29	29	28	39	28	43	18	19	25	16	37	35	40	27	62
ENSRNOG00000013895	Npdc1	209	235	281	360	254	163	97	128	138	114	242	306	262	206	319
ENSRNOG00000016452	Creb3	43	59	58	80	58	38	30	31	38	30	69	55	87	74	89
ENSRNOG00000029148	Pdgfd	379	501	1145	1183	983	121	64	45	35	46	234	578	879	728	709
ENSRNOG00000011404	Chkb	65	68	86	74	73	69	46	31	28	39	86	75	96	74	131
ENSRNOG00000058896	RF00002	9	20	14	27	15	17	34	22	13	9	10	11	33	7	8
ENSRNOG00000001500	Rab4b	41	72	74	85	86	42	33	35	37	35	62	79	75	81	94
ENSRNOG00000043866	AY172581.24	2240	1646	2514	3653	3387	2740	3002	2327	5669	5714	2092	2753	2473	1313	2739
ENSRNOG00000018951	Col4a5	335	418	679	678	610	58	81	57	53	30	172	198	492	2494	1703
ENSRNOG00000014076	Mbnl1	701	1377	1441	1383	1391	142	110	161	129	119	468	1016	1443	2699	2395
ENSRNOG00000008965	Socs2	15	19	20	19	18	17	9	20	18	17	29	36	14	25	30
ENSRNOG00000018747	LOC102555457	20	11	26	14	5	22	20	23	16	19	33	43	24	4	60
ENSRNOG00000053201	Gpcpd1	185	240	377	286	340	46	27	28	27	18	84	265	247	415	472
ENSRNOG00000005854	Angpt1	76	127	274	146	217	13	8	6	7	9	29	58	135	244	194
ENSRNOG00000010126	Riox1	15	24	30	22	21	29	24	11	20	8	20	15	23	19	24
ENSRNOG00000042271	Ubb	54	73	74	118	163	71	58	53	88	65	84	153	153	284	150
ENSRNOG00000029614	Robo1	268	276	522	479	389	57	41	29	44	20	73	231	384	1066	980
ENSRNOG00000030021	Ccl6	9	6	2	7	8	14	9	8	12	8	26	8	14	13	7
ENSRNOG00000030771	Dgkb	107	244	265	275	269	24	24	23	19	12	36	137	248	376	309
ENSRNOG00000051831	RF00002	476	362	1263	893	508	1380	390	1216	1657	710	983	638	130	791	1461
ENSRNOG00000018944	Pank1	130	224	322	235	314	34	27	11	18	14	55	134	283	290	312
ENSRNOG00000000082	Hltf	129	178	243	191	250	29	14	15	17	13	46	156	252	223	235
ENSRNOG00000014945	Kpna3	129	214	303	313	269	37	26	23	25	16	94	188	284	336	378
ENSRNOG00000003600	Pnpt1	91	153	218	268	246	21	19	14	8	14	54	158	175	244	266
ENSRNOG00000058248	AABR07064111.1	7	6	9	21	11	15	17	14	6	9	22	16	16	12	13
ENSRNOG00000045998	Sema6b	6	13	11	18	9	11	9	12	14	13	19	14	14	21	34
ENSRNOG00000011541	Cygb	21	26	27	53	32	26	22	16	31	19	43	36	61	47	44
ENSRNOG00000014819	Hap1	20	14	30	30	17	24	14	16	23	12	27	29	29	29	46
ENSRNOG00000020189	Tinf2	57	44	60	59	60	45	34	43	31	20	47	63	85	73	100
ENSRNOG00000022373	Dennd4b	66	91	120	116	96	72	52	109	42	37	106	75	183	115	204
ENSRNOG00000008892	Parp2	1159	1888	1817	2266	2491	1080	972	688	1260	1230	1350	1531	1596	3610	3729
ENSRNOG00000060937	AABR07059258.1	82	107	126	159	177	12	6	9	7	10	43	85	111	295	169
ENSRNOG00000046607	Cited4	30	40	52	37	50	27	36	25	17	21	32	45	49	43	69
ENSRNOG00000041449	Gm23880	8	5	17	15	12	13	10	16	10	8	11	13	7	8	18
ENSRNOG00000059715	Cc2d2a	155	189	212	198	226	25	22	14	11	18	61	111	201	321	304
ENSRNOG00000018910	Abhd11	17	15	23	17	12	23	18	15	8	10	27	14	31	36	44
ENSRNOG00000014000	Kif2a	93	192	214	241	215	26	13	17	20	9	61	148	213	237	287
ENSRNOG00000029682	Clic1	43	44	75	110	76	56	42	23	41	51	68	98	98	86	84
ENSRNOG00000056223	Tfb1m	97	167	244	226	225	29	16	16	14	16	56	151	249	243	238
ENSRNOG00000025742	Lmnb2	22	31	38	52	46	28	24	19	19	17	42	36	62	45	52
ENSRNOG00000005298	Zfp513	56	53	88	95	60	40	33	50	34	38	71	70	88	66	130
ENSRNOG00000007968	RGD1305350	73	80	97	104	79	51	48	39	31	37	77	91	100	88	95
ENSRNOG00000048371	AABR07059232.1	4	18	31	26	10	18	13	22	24	14	22	21	27	19	33
ENSRNOG00000019041	Psme1	31	54	43	63	41	39	24	18	31	26	33	40	71	81	48
ENSRNOG00000046667	Fosb	9	4	6	66	9	91	68	54	124	42	42	136	11	172	61
ENSRNOG00000060123	Kifc2	72	61	100	83	66	61	58	44	26	30	62	54	119	37	138
ENSRNOG00000000239	Ccl7	2	1	2	0	1	6	4	5	13	4	7	10	4	4	3
ENSRNOG00000014835	Il1rl1	4	12	5	9	7	16	10	10	5	6	11	13	12	18	9
ENSRNOG00000017893	Baiap3	26	53	41	45	44	28	26	39	17	22	35	22	60	42	44
ENSRNOG00000057514	AABR07015080.1	13	8	4	3	1	13	11	24	13	18	8	18	12	1	11
ENSRNOG00000004650	Begain	8	8	7	15	5	9	10	11	9	10	15	11	9	15	16
ENSRNOG00000020217	Pagr1	9	6	12	12	7	10	12	7	14	7	16	8	18	15	22
ENSRNOG00000052395	AABR07071395.1	15	13	30	38	20	18	21	15	16	13	18	22	25	24	25
ENSRNOG00000005347	Fjx1	8	3	7	18	13	14	11	11	18	6	22	14	10	17	9
ENSRNOG00000010718	Gpr153	17	30	32	50	27	29	17	18	30	12	28	29	31	25	24
ENSRNOG00000009712	Gale	60	60	90	99	81	55	36	25	33	35	45	87	65	46	61
ENSRNOG00000011000	Rims1	141	171	191	247	197	20	20	9	20	19	65	114	265	793	340
ENSRNOG00000025416	Dpy19l4	76	124	159	135	169	14	12	12	10	6	44	89	177	139	157
ENSRNOG00000012349	Tlnrd1	46	64	75	88	69	39	56	28	23	29	59	90	94	42	76
ENSRNOG00000054493	Rpph1	1517	2271	2523	2619	2971	1215	1093	728	1315	1193	1409	1880	1914	4101	4507
ENSRNOG00000005094	C1qtnf7	116	123	131	167	165	17	9	3	15	6	41	129	139	207	156
ENSRNOG00000001516	Rapgef4	384	479	613	596	877	92	83	63	46	43	181	432	720	881	1150
ENSRNOG00000020484	Trpm5	53	74	122	112	67	57	42	54	27	34	83	71	119	37	114
ENSRNOG00000053729	Tesk1	29	51	45	64	48	32	38	20	19	20	51	51	79	44	53
ENSRNOG00000010165	Tnfaip2	9	16	10	16	5	12	16	8	14	9	21	25	37	29	18
ENSRNOG00000057291	AABR07019088.1	84	140	191	123	219	7	15	13	2	7	32	82	172	110	137
ENSRNOG00000052548	RF00045	2	0	0	3	3	2	4	11	10	9	8	6	4	5	4
ENSRNOG00000001943	Retnlg	2	2	2	11	0	12	5	6	9	9	15	4	1	0	9
ENSRNOG00000016252	Mblac2	148	143	194	182	167	24	14	15	8	13	57	114	203	196	269
ENSRNOG00000031136	Ntng1	365	497	382	568	523	44	60	17	40	37	136	230	337	1595	1167
ENSRNOG00000018729	Rad9a	24	37	38	30	44	26	20	31	14	16	33	44	56	45	66
ENSRNOG00000010350	Rcan2	134	205	258	263	218	31	30	14	28	7	107	198	378	1272	712
ENSRNOG00000027161	RGD1359158	64	86	140	122	132	9	9	7	7	9	37	91	101	127	169
ENSRNOG00000020996	Vps51	42	42	55	73	38	35	43	31	18	20	55	51	71	58	96
ENSRNOG00000009730	Cyp7b1	59	106	102	114	135	9	9	8	4	6	28	109	135	212	109
ENSRNOG00000039852	Cactin	25	26	66	51	32	27	28	26	19	18	40	31	52	42	70
ENSRNOG00000011921	Dusp4	14	14	12	17	15	17	11	21	9	6	20	27	29	17	20
ENSRNOG00000060308	AC115420.4	34	69	48	57	65	32	33	24	48	30	42	55	58	93	83
ENSRNOG00000016835	Sycp1	9	10	22	19	16	39	20	27	2	9	22	12	14	12	27
ENSRNOG00000018916	Bcl7c	13	16	17	35	11	14	19	9	21	19	31	31	29	39	57
ENSRNOG00000053909	RF00100	15	15	11	21	18	12	16	8	22	13	17	25	21	15	28
ENSRNOG00000008225	AABR07064349.1	16	27	44	63	35	27	27	16	22	16	33	34	52	43	68
ENSRNOG00000024839	Tysnd1	25	43	50	49	40	31	27	16	17	16	45	41	52	43	54
ENSRNOG00000000467	Ring1	38	46	57	56	36	37	40	24	14	19	52	39	62	50	91
ENSRNOG00000002624	Edaradd	84	67	153	144	131	9	9	9	4	9	25	38	153	296	304
ENSRNOG00000058725	RF00002	12	34	15	76	13	46	91	43	73	21	87	79	86	36	57
ENSRNOG00000014564	Yipf5	77	149	253	183	169	19	16	6	10	16	53	130	231	131	126
ENSRNOG00000036598	LOC685933	19	18	30	28	18	13	23	16	11	14	26	22	31	23	45
ENSRNOG00000052979	Rab17	4	8	18	16	6	16	8	12	8	6	20	11	15	7	7
ENSRNOG00000020299	Klc2	57	55	66	123	90	49	37	50	34	28	69	88	89	76	129
ENSRNOG00000024036	Fam98c	71	61	93	73	62	51	37	31	51	29	74	56	75	62	133
ENSRNOG00000009912	Fgr	6	5	1	9	1	6	9	7	15	7	10	20	4	9	7
ENSRNOG00000049270	Ppp2r3b	23	15	19	24	25	19	14	11	23	12	26	30	42	22	50
ENSRNOG00000057078	Ddit4	18	40	62	31	28	35	17	23	24	15	34	35	36	43	40
ENSRNOG00000021931	Uba6	75	140	208	208	171	19	18	14	11	15	54	114	200	195	230
ENSRNOG00000004863	Mpped2	87	110	172	185	164	27	13	5	9	12	53	104	108	241	207
ENSRNOG00000012528	Zfyve19	35	38	60	83	48	27	36	23	23	26	47	45	64	54	74
ENSRNOG00000027276	Xkr4	66	170	208	161	242	20	13	13	12	10	42	140	174	231	260
ENSRNOG00000021287	Hexim2	9	14	14	20	17	15	10	14	7	8	18	17	20	11	15
ENSRNOG00000032677	Tssc4	22	32	43	23	22	19	24	17	14	17	36	37	24	40	57
ENSRNOG00000022753	Mast3	70	102	121	157	82	65	68	70	25	47	73	89	142	123	210
ENSRNOG00000011440	Ccdc39	48	98	118	129	119	11	13	4	7	5	29	54	110	109	128
ENSRNOG00000050545	AABR07015056.1	33	7	52	44	29	29	45	47	120	52	30	27	51	39	16
ENSRNOG00000008839	Pparg	156	280	488	584	273	51	34	8	21	12	75	274	426	373	368
ENSRNOG00000043390	Samd12	47	123	146	153	146	15	13	7	5	8	23	56	133	1583	1330
ENSRNOG00000049198	LOC102549173	2	3	4	5	8	14	2	5	4	10	5	15	17	11	20
ENSRNOG00000036691	Mcrip1	20	22	29	27	29	17	17	18	10	12	16	23	46	35	38
ENSRNOG00000020514	Sox6	237	276	293	589	347	48	23	22	35	34	184	172	356	4956	4734
ENSRNOG00000018582	Exosc6	2	5	12	10	7	6	9	12	5	6	8	11	12	7	14
ENSRNOG00000022153	Tmem134	92	86	89	122	93	53	42	45	42	50	72	79	118	89	131
ENSRNOG00000007159	Ccl2	1	1	2	2	0	3	1	7	7	5	2	9	3	1	7
ENSRNOG00000023274	Lrrc28	140	155	223	238	233	30	33	11	19	17	78	146	242	341	352
ENSRNOG00000039924	Triqk	38	64	107	90	85	9	5	4	5	2	21	58	90	77	85
ENSRNOG00000027257	Gmip	27	53	49	65	29	24	26	27	20	26	28	53	68	49	76
ENSRNOG00000050156	AABR07063425.2	10	4	37	33	20	20	13	16	22	17	13	10	8	2	7
ENSRNOG00000058618	Dcst2	38	62	53	51	51	29	28	27	21	19	36	48	70	46	62
ENSRNOG00000061240	AABR07070609.1	16	19	16	17	9	13	12	12	11	10	20	11	18	11	14
ENSRNOG00000029735	Pid1	125	146	204	298	297	34	13	8	23	14	75	110	446	399	140
ENSRNOG00000054065	AABR07058976.1	1	1	1	1	1	3	6	12	1	2	1	4	5	1	3
ENSRNOG00000052518	AABR07025387.1	60	70	100	119	102	13	3	4	11	4	34	83	107	98	70
ENSRNOG00000042556	Bmyc	22	33	35	37	22	12	23	18	17	19	21	16	29	25	44
ENSRNOG00000010253	Cd163	16	25	16	24	40	25	10	14	27	13	22	27	35	83	35
ENSRNOG00000020580	LOC500956	19	16	19	32	7	16	16	17	14	10	24	9	20	15	26
ENSRNOG00000049661	Inafm1	28	29	37	72	24	29	18	21	23	23	62	29	36	31	65
ENSRNOG00000022910	Emcn	22	53	68	56	62	2	1	0	4	2	12	19	81	104	179
ENSRNOG00000014205	Klf2	12	44	34	37	24	21	34	23	15	9	43	27	29	55	60
ENSRNOG00000020875	Celf3	37	72	97	94	56	44	23	49	39	23	48	60	116	30	95
ENSRNOG00000018674	Ntrk3	100	183	243	345	233	34	12	26	19	16	68	137	194	498	260
ENSRNOG00000007426	Tmem64	36	39	44	60	48	23	21	25	27	15	26	31	74	18	43
ENSRNOG00000004094	Ptger1	34	41	61	91	40	34	29	23	25	20	41	33	64	64	60
ENSRNOG00000047351	AABR07015081.1	442	89	175	93	71	625	282	628	1644	299	992	231	65	51	104
ENSRNOG00000025518	Carmil3	5	13	16	15	7	11	11	14	5	5	15	10	16	11	25
ENSRNOG00000050381	Dus3l	39	28	53	43	31	28	43	14	24	15	56	35	48	40	50
ENSRNOG00000000169	Spata5l1	27	34	30	33	27	27	16	14	18	10	22	39	48	35	53
ENSRNOG00000047967	Arhgef19	105	96	158	165	140	106	59	61	27	52	61	81	132	53	82
ENSRNOG00000013061	Tusc3	52	98	122	129	114	11	13	8	10	6	26	90	147	134	137
ENSRNOG00000004710	Rbks	72	88	108	114	131	16	14	4	7	6	45	82	118	119	137
ENSRNOG00000005753	Alg13	56	101	151	113	112	18	5	11	8	5	48	87	108	99	126
ENSRNOG00000058083	RF00017	309	345	1329	320	150	419	890	470	736	874	913	529	611	39	287
ENSRNOG00000033498	Cib1	31	54	59	74	42	26	22	24	25	23	53	49	57	58	54
ENSRNOG00000005673	Runx1t1	214	257	347	444	407	79	26	23	28	30	171	206	410	559	497
ENSRNOG00000055323	AABR07063421.1	3	0	1	2	0	3	2	12	6	2	5	7	5	0	4
ENSRNOG00000056849	Kantr	38	54	75	73	58	6	5	4	3	1	18	38	54	72	62
ENSRNOG00000052785	AABR07021823.1	11	10	9	18	11	8	9	12	9	7	9	18	13	25	13
ENSRNOG00000024677	Arhgap33	14	15	18	21	14	13	9	10	14	7	15	23	19	10	30
ENSRNOG00000001707	Vwa5b2	50	51	81	90	52	40	36	42	16	22	31	41	98	46	83
ENSRNOG00000016997	AABR07044442.1	0	0	0	2	1	12	5	3	1	1	4	7	1	1	0
ENSRNOG00000037356	Dph6	64	131	147	166	124	21	17	9	6	11	46	116	130	146	204
ENSRNOG00000039120	AABR07027478.1	7	4	7	13	16	8	11	14	5	5	5	15	13	16	17
ENSRNOG00000037799	Hdx	7	8	21	12	14	14	3	9	10	13	12	30	18	20	13
ENSRNOG00000047303	Med18	25	23	45	35	28	35	17	28	5	16	28	28	39	35	76
ENSRNOG00000006261	Papolg	54	74	113	95	86	10	11	8	2	6	27	63	77	92	129
ENSRNOG00000003457	Bicdl2	77	79	131	122	74	67	48	55	21	36	77	88	126	96	120
ENSRNOG00000020346	Best1	750	1149	1217	853	1435	539	798	295	525	403	592	1034	1900	931	978
ENSRNOG00000022619	Fth1	737	1069	1195	861	1421	467	756	296	573	426	591	1046	1813	1034	964
ENSRNOG00000002871	Rbm25l1	22	34	33	38	32	17	11	21	18	15	22	30	39	36	65
ENSRNOG00000013027	Rgl3	23	34	60	42	45	24	22	17	15	17	29	31	70	27	29
ENSRNOG00000059140	Myo1g	2	12	6	5	4	8	3	15	6	5	5	10	14	6	12
ENSRNOG00000011071	Nt5e	118	283	334	203	296	34	19	35	18	17	116	203	302	312	340
ENSRNOG00000020705	Rnls	85	130	201	154	165	27	18	19	10	8	36	98	182	295	269
ENSRNOG00000009388	Sptssb	103	190	276	525	77	24	15	4	4	11	37	148	154	277	177
ENSRNOG00000026446	Wee2	23	45	57	67	62	5	3	1	2	2	9	21	51	54	54
ENSRNOG00000016945	Pla2g2a	3	4	6	6	1	4	9	2	13	3	7	3	9	3	3
ENSRNOG00000020318	Pnkp	22	26	22	31	33	20	11	26	11	11	30	23	39	33	45
ENSRNOG00000039666	Srpx	108	140	144	162	127	24	20	8	12	10	77	120	164	260	138
ENSRNOG00000016360	Gps2	17	26	24	28	36	15	14	8	20	19	20	17	37	33	48
ENSRNOG00000049377	AABR07052247.1	2	2	2	5	2	6	3	3	5	3	2	2	4	0	3
ENSRNOG00000032180	Ccdc15	49	47	65	76	71	9	4	4	4	1	18	49	70	76	75
ENSRNOG00000060098	Ptms	115	167	153	222	215	75	66	65	132	76	121	164	219	310	201
ENSRNOG00000003205	Ldb2	466	547	598	975	731	89	47	34	84	77	285	436	634	1286	785
ENSRNOG00000048291	Tbcc	4	10	12	9	13	7	7	8	6	8	7	14	16	12	18
ENSRNOG00000056376	Dusp22	88	107	140	155	175	19	16	19	11	9	52	96	123	252	268
ENSRNOG00000014740	Gast	0	3	0	3	2	15	4	2	3	1	1	4	5	0	0
ENSRNOG00000022871	LOC691170	40	55	89	79	85	10	6	3	4	5	26	40	64	94	99
ENSRNOG00000048213	AABR07039304.1	7	6	6	5	14	10	7	7	8	3	14	11	7	11	15
ENSRNOG00000000420	Nelfe	5	25	24	16	21	16	12	10	11	8	15	21	27	37	34
ENSRNOG00000003251	B3galt2	25	31	54	61	39	1	0	0	2	4	14	36	35	47	47
ENSRNOG00000008365	Hoxb2	8	12	5	10	16	9	8	6	11	7	17	15	17	19	16
ENSRNOG00000001544	Cyyr1	59	144	235	142	245	19	21	12	11	7	25	84	256	320	397
ENSRNOG00000056559	AABR07034669.1	36	33	65	56	36	31	16	16	24	23	39	43	51	33	60
ENSRNOG00000024931	Ccdc88b	4	15	9	9	12	6	14	36	2	8	14	11	14	12	6
ENSRNOG00000053889	Celsr3	18	35	53	41	27	18	20	23	12	14	30	37	41	21	45
ENSRNOG00000000466	Hsd17b8	17	20	30	20	17	15	15	19	6	8	17	26	31	35	37
ENSRNOG00000019987	Scand1	27	28	35	35	49	24	13	17	15	16	19	22	37	43	43
ENSRNOG00000024294	AABR07019083.1	9	9	5	15	11	10	6	9	10	4	8	11	12	16	14
ENSRNOG00000003985	Tmem19	22	51	62	55	52	3	3	1	1	5	18	33	74	75	66
ENSRNOG00000001094	Zfp316	20	11	32	31	32	20	21	14	6	13	28	19	28	30	55
ENSRNOG00000003554	Piga	63	73	138	80	159	8	11	9	5	8	32	78	126	116	148
ENSRNOG00000016494	Tmem204	54	81	102	99	108	16	12	6	7	3	25	68	124	140	145
ENSRNOG00000003242	Gulp1	84	165	141	205	231	28	18	4	14	15	60	102	174	325	221
ENSRNOG00000006797	Zfp280c	64	92	143	123	160	18	14	6	15	4	47	106	132	126	165
ENSRNOG00000020538	AC121639.1	12	16	17	20	20	10	17	7	8	9	16	16	14	22	41
ENSRNOG00000008758	Tspan18	160	137	229	267	268	46	22	7	17	16	82	174	208	351	248
ENSRNOG00000053699	AC096809.1	10	4	10	8	13	8	8	4	9	8	14	10	16	8	20
ENSRNOG00000053469	AABR07030861.1	66	55	73	127	64	56	39	30	32	22	42	87	81	77	77
ENSRNOG00000028822	Bex3	11	16	24	21	21	8	10	10	13	12	9	20	31	37	30
ENSRNOG00000046316	Tomm6	103	88	239	164	157	84	55	104	52	46	127	99	198	95	143
ENSRNOG00000061050	Mboat2	109	121	279	246	120	36	7	9	12	6	90	125	131	531	423
ENSRNOG00000028856	Pknox2	62	65	68	93	79	9	7	6	7	3	33	43	96	197	117
ENSRNOG00000010891	Lrrcc1	52	83	85	101	90	14	3	4	9	9	19	60	107	112	116
ENSRNOG00000016012	Spats2l	139	202	262	523	216	29	32	18	30	20	77	156	292	494	471
ENSRNOG00000052761	AC095390.2	59	92	128	145	154	19	4	9	13	12	54	71	117	203	145
ENSRNOG00000018369	Prx	8	21	10	32	32	9	19	16	17	9	23	21	19	34	66
ENSRNOG00000021003	Sac3d1	6	21	12	16	8	8	12	11	8	6	12	17	11	12	14
ENSRNOG00000020009	Npas4	7	4	7	9	7	6	9	5	6	3	5	8	8	14	3
ENSRNOG00000011133	Trpc4	59	103	147	171	150	25	11	10	15	6	86	103	137	183	134
ENSRNOG00000059091	Potem	1	1	2	0	2	8	2	5	1	1	0	2	3	3	4
ENSRNOG00000059622	Pigb	31	65	75	71	85	7	7	5	4	4	18	46	66	56	87
ENSRNOG00000006924	Tmem125	8	10	17	17	18	14	5	9	8	7	6	14	22	11	23
ENSRNOG00000008062	Dqx1	26	17	40	51	30	25	11	19	13	17	29	36	49	21	51
ENSRNOG00000054533	RF00191	2	5	5	4	1	6	2	7	7	1	4	8	6	5	4
ENSRNOG00000004398	Pkhd1l1	19	41	41	56	60	3	4	2	2	0	4	33	58	101	72
ENSRNOG00000020369	Igf2	12	13	24	36	43	15	15	10	23	12	21	22	18	34	32
ENSRNOG00000002598	Hnf1b	46	61	52	87	67	7	5	2	5	6	15	44	73	57	110
ENSRNOG00000003784	Rilp	25	30	21	49	28	27	17	22	7	13	36	19	50	23	35
ENSRNOG00000008989	Cryl1	73	70	111	146	140	16	5	2	12	12	33	79	114	137	125
ENSRNOG00000055371	Sptbn4	18	7	16	26	11	16	10	5	15	11	20	19	17	31	37
ENSRNOG00000021061	Map4k2	52	58	86	86	69	37	46	47	16	16	41	58	85	77	116
ENSRNOG00000053230	Fopnl	34	52	82	73	70	8	9	2	4	3	18	45	89	62	69
ENSRNOG00000021469	Ccdc14	41	66	89	92	79	13	7	3	8	4	29	54	73	97	90
ENSRNOG00000060905	AC111831.2	8	5	15	10	6	15	4	10	7	2	4	9	14	12	22
ENSRNOG00000023086	Arpp19	51	75	111	107	95	10	15	8	6	7	38	71	88	166	161
ENSRNOG00000056130	AABR07028970.2	36	49	94	73	64	8	5	4	3	6	17	41	55	72	74
ENSRNOG00000016763	Fgfr4	20	19	25	29	20	14	9	10	13	13	22	30	32	17	24
ENSRNOG00000000021	AABR07061902.1	22	23	31	26	23	11	11	15	17	11	22	24	29	24	31
ENSRNOG00000026295	Rbpjl	66	98	142	97	52	74	31	66	24	47	53	81	83	28	152
ENSRNOG00000034234	COX1	408	263	311	386	649	470	232	111	503	493	328	484	545	368	440
ENSRNOG00000036677	Slc16a3	3	4	4	18	11	14	2	7	7	8	11	17	16	19	20
ENSRNOG00000005998	Smoc1	139	231	269	172	226	26	34	31	11	15	75	169	330	421	320
ENSRNOG00000016700	Tcf21	12	12	12	16	16	7	8	8	8	11	15	15	15	26	17
ENSRNOG00000023303	Dpep2	11	6	9	4	9	5	12	4	6	9	3	2	18	9	12
ENSRNOG00000007679	Cyth4	9	11	10	27	18	11	4	22	9	9	21	13	25	21	28
ENSRNOG00000010855	Mrpl57	9	20	20	20	29	16	10	11	7	9	13	22	25	33	31
ENSRNOG00000037567	RGD1309730	50	62	82	91	99	10	15	5	4	2	21	62	93	125	139
ENSRNOG00000049575	LOC100911672	6	7	24	7	8	10	5	9	4	18	13	7	22	10	21
ENSRNOG00000016037	Mafb	4	8	4	9	6	2	5	4	16	6	8	7	13	14	15
ENSRNOG00000002364	Rnf112	3	6	7	8	4	6	5	6	1	7	3	6	10	5	5
ENSRNOG00000007431	Shroom1	37	61	49	51	38	19	25	25	17	25	35	37	76	19	66
ENSRNOG00000037793	Cdk5r2	2	1	1	1	1	1	4	5	1	3	2	5	2	1	0
ENSRNOG00000001807	Sspn	49	54	59	73	91	5	3	5	9	5	19	62	68	200	104
ENSRNOG00000011829	Rpgrip1l	52	78	91	95	96	8	9	9	9	9	38	49	117	127	135
ENSRNOG00000055956	AABR07015078.1	0	0	0	0	0	0	3	22	9	2	5	2	2	0	1
ENSRNOG00000037672	AC129753.1	1	8	8	6	10	8	6	9	1	5	5	8	9	6	16
ENSRNOG00000015057	Tmem102	9	13	15	26	17	9	8	7	10	11	12	9	17	11	26
ENSRNOG00000013982	Hsd17b2	62	62	123	108	87	16	7	3	7	11	29	79	144	632	581
ENSRNOG00000046621	AABR07043748.1	1	5	2	5	4	6	2	4	3	4	4	5	3	4	10
ENSRNOG00000057433	AABR07027581.1	68	61	80	89	103	7	7	9	10	6	36	83	91	229	127
ENSRNOG00000029971	ND5	141	150	179	217	244	128	44	50	151	123	158	166	148	111	132
ENSRNOG00000004212	Fbxw9	15	19	18	19	17	14	13	11	4	7	14	17	25	17	40
ENSRNOG00000020276	Tnni2	9	12	10	25	10	11	13	3	6	12	13	14	22	6	6
ENSRNOG00000060649	RF00069	4	14	6	10	9	6	6	6	7	6	4	12	17	8	16
ENSRNOG00000013318	Ccdc150	33	31	47	68	52	6	4	2	0	4	13	22	40	169	226
ENSRNOG00000001418	Znhit1	15	29	22	22	25	10	9	16	14	10	16	21	26	23	36
ENSRNOG00000021390	Meis3	20	18	21	25	17	8	16	14	7	11	20	23	24	24	24
ENSRNOG00000014164	Paqr5	167	230	470	304	375	37	52	34	11	33	109	155	384	673	958
ENSRNOG00000022325	Smc2	28	45	68	61	76	10	6	1	4	1	14	41	73	72	56
ENSRNOG00000000036	Klhdc8a	35	42	53	72	33	34	14	29	11	29	27	56	24	26	19
ENSRNOG00000008635	Mks1	18	22	13	20	18	12	10	10	15	6	18	16	24	31	33
ENSRNOG00000025584	Agap2	10	21	21	22	25	10	8	31	10	6	16	14	15	25	31
ENSRNOG00000061425	Cox14	14	17	36	24	21	16	10	12	12	6	18	14	36	34	28
ENSRNOG00000010620	Ndc1	48	53	100	82	101	4	12	7	6	7	34	63	86	107	164
ENSRNOG00000039207	Ccdc71l	3	7	1	8	4	2	5	10	4	4	10	7	7	4	5
ENSRNOG00000007439	Unc13d	8	26	16	17	14	11	14	16	5	5	18	12	21	17	18
ENSRNOG00000021029	Hamp	14	12	2	33	4	26	18	5	10	13	17	41	22	25	36
ENSRNOG00000049782	Csf2ra	16	6	12	13	8	10	15	10	7	2	15	15	15	13	17
ENSRNOG00000014481	Adtrp	21	25	30	56	45	1	3	0	0	4	5	23	40	358	411
ENSRNOG00000009808	Ift80	45	82	94	84	99	16	10	6	6	6	37	65	87	135	112
ENSRNOG00000003349	LOC103693323	40	22	45	27	33	2	0	1	2	2	3	13	12	243	292
ENSRNOG00000001151	Sirt4	11	15	11	14	14	12	12	8	5	3	12	9	15	26	25
ENSRNOG00000032195	LOC103695172	33	52	81	58	59	4	7	5	6	3	14	57	67	80	69
ENSRNOG00000028014	Cryzl1	55	67	91	129	96	16	9	6	3	12	35	78	107	130	131
ENSRNOG00000038184	Camk2n2	0	1	1	1	3	0	6	1	6	2	2	2	4	2	2
ENSRNOG00000042421	RGD1559909	15	11	17	15	11	9	5	12	10	6	13	16	14	24	19
ENSRNOG00000005639	Ar	36	40	53	65	56	10	3	3	1	4	6	16	52	249	208
ENSRNOG00000024460	Tarsl2	35	50	84	51	67	10	5	5	4	1	19	35	64	59	75
ENSRNOG00000014265	Tnfrsf19	72	105	98	291	112	8	10	16	12	9	13	84	173	521	574
ENSRNOG00000019129	Fcgbp	36	37	28	60	45	25	19	24	13	14	25	47	36	30	52
ENSRNOG00000043002	Lcmt2	15	10	22	21	9	14	16	7	5	6	22	11	18	15	18
ENSRNOG00000002202	Sowahb	4	11	16	20	8	5	10	9	5	8	6	15	18	8	12
ENSRNOG00000015366	Neurl3	4	13	6	23	8	12	8	7	2	13	10	15	25	10	10
ENSRNOG00000008244	LOC690035	18	28	44	37	26	4	0	2	1	0	11	15	36	27	30
ENSRNOG00000033266	Prss30	12	11	18	33	16	18	11	7	6	8	17	20	25	12	18
ENSRNOG00000029165	Stx1a	22	37	43	40	26	28	16	14	12	7	18	29	31	23	32
ENSRNOG00000003674	Pir	42	70	89	102	94	7	10	11	8	7	26	69	72	589	506
ENSRNOG00000056731	AABR07027799.1	5	13	16	16	11	10	11	6	4	5	11	11	15	7	12
ENSRNOG00000021039	Fam83e	109	102	103	169	55	94	51	46	33	44	71	92	131	43	67
ENSRNOG00000040242	Epm2a	78	75	154	59	89	7	7	11	10	5	14	99	157	138	146
ENSRNOG00000054488	LOC500584	13	40	37	55	45	3	4	2	1	1	9	20	50	50	32
ENSRNOG00000058105	Hbb	15	60	20	9	71	57	20	25	18	22	58	40	45	55	41
ENSRNOG00000025067	Mocs3	16	16	28	29	23	7	14	16	10	8	17	16	31	22	27
ENSRNOG00000021805	Rft1	30	50	66	68	76	11	1	6	2	6	21	39	64	98	121
ENSRNOG00000032522	B630019K06Rik	2	1	3	6	3	4	6	1	2	4	3	0	4	2	8
ENSRNOG00000015149	Nrg4	130	133	307	175	84	29	14	11	18	8	40	117	136	955	1337
ENSRNOG00000003781	Atp10b	63	163	175	254	60	24	10	14	6	6	27	114	103	544	329
ENSRNOG00000059852	Rn5-8s	6	20	41	17	87	11	72	31	51	25	43	55	69	49	49
ENSRNOG00000000457	Tap1	12	32	20	75	18	32	13	16	14	18	27	29	53	39	44
ENSRNOG00000006871	Slc25a14	35	55	58	71	70	11	5	8	3	1	22	52	58	67	81
ENSRNOG00000006422	Kcnk16	2	12	24	9	14	8	8	8	7	7	6	21	26	16	20
ENSRNOG00000004317	Vipr2	48	91	144	175	147	24	11	4	9	14	80	93	134	326	180
ENSRNOG00000008626	Manea	22	42	60	42	69	5	6	3	3	1	18	31	50	55	58
ENSRNOG00000002044	Gtpbp8	9	27	37	45	40	2	1	2	0	2	31	30	35	31	38
ENSRNOG00000011078	LOC100912604	1	2	4	5	1	5	4	4	3	0	4	1	3	3	4
ENSRNOG00000005929	Them6	77	54	108	72	48	34	41	31	25	34	64	84	104	45	62
ENSRNOG00000032882	AY172581.19	6	3	4	6	13	3	6	2	7	11	3	7	8	6	6
ENSRNOG00000043180	AABR07071966.1	4	3	2	7	6	7	5	0	7	3	3	6	9	4	5
ENSRNOG00000016953	Chst4	30	28	71	48	35	6	4	0	0	4	13	40	62	73	49
ENSRNOG00000046086	Tmc8	13	19	12	21	21	10	4	23	6	12	14	11	20	16	30
ENSRNOG00000016033	Endog	12	21	34	22	35	16	11	11	5	18	21	24	27	24	42
ENSRNOG00000020652	Tgfb1	22	28	18	59	25	20	20	10	13	14	25	28	39	32	55
ENSRNOG00000035517	Mir3557	11	6	4	11	9	5	12	3	6	6	3	6	12	4	8
ENSRNOG00000001931	Fgf12	35	71	81	126	114	5	10	2	10	10	49	70	100	209	130
ENSRNOG00000017980	Itgal	19	33	14	26	14	9	13	29	7	13	18	17	32	14	29
ENSRNOG00000008987	Rnf139	39	61	92	63	69	4	6	11	7	4	26	52	78	77	90
ENSRNOG00000014021	Matn4	16	21	33	18	10	13	15	13	3	14	13	15	8	9	26
ENSRNOG00000017137	Eef1akmt2	26	55	82	102	70	9	5	7	7	4	18	44	62	95	122
ENSRNOG00000033134	Mef2c	80	197	170	177	203	18	9	33	17	9	50	95	187	375	286
ENSRNOG00000031766	CYTB	76	63	60	89	175	77	50	19	135	98	69	115	101	85	82
ENSRNOG00000029042	ND6	50	48	60	68	88	44	15	12	57	46	39	58	49	29	52
ENSRNOG00000006513	Borcs6	15	22	11	28	26	12	14	5	10	13	18	13	20	23	16
ENSRNOG00000042224	Cyp2j10	35	46	84	77	69	9	9	7	6	1	14	50	66	325	308
ENSRNOG00000006591	Fam163b	1	12	12	10	5	8	4	15	3	3	9	8	12	1	2
ENSRNOG00000015534	Cnep1r1	32	50	94	90	85	13	5	4	4	9	38	61	76	84	85
ENSRNOG00000017858	Tsr3	11	10	22	9	12	12	6	8	9	3	13	11	14	12	18
ENSRNOG00000020525	Col5a3	27	37	22	98	32	45	18	16	17	22	50	40	47	32	45
ENSRNOG00000021130	Abcc8	28	49	60	30	33	11	21	32	16	19	20	49	49	21	66
ENSRNOG00000014513	Rexo5	34	54	60	86	61	15	6	3	3	2	29	46	51	73	93
ENSRNOG00000000274	Phyhipl	27	34	31	24	46	5	1	0	2	2	11	21	52	116	91
ENSRNOG00000033863	Ajm1	7	3	18	17	12	12	5	4	8	6	7	12	13	12	20
ENSRNOG00000040350	Mir675	1	0	1	2	0	0	4	0	2	7	2	2	0	0	1
ENSRNOG00000019518	Pde4c	16	26	25	19	35	17	15	10	7	8	18	8	19	11	34
ENSRNOG00000002536	C1galt1c1	12	35	41	39	49	1	5	1	2	2	11	39	45	35	33
ENSRNOG00000017306	AABR07071876.1	18	15	20	16	23	9	13	9	7	8	11	26	24	25	18
ENSRNOG00000030700	COX3	112	74	113	108	211	97	67	22	139	136	72	143	153	120	130
ENSRNOG00000055160	AABR07033249.1	7	25	34	41	46	0	0	1	3	2	7	13	31	43	33
ENSRNOG00000031033	ND2	15	10	13	19	30	8	4	5	25	23	7	19	28	15	8
ENSRNOG00000007335	Ccl11	18	15	52	20	24	14	6	14	20	15	19	16	29	40	23
ENSRNOG00000057672	AC118802.1	21	19	34	41	26	10	11	21	13	9	28	24	31	26	36
ENSRNOG00000020903	Lto1	15	10	16	26	20	10	7	13	7	7	10	11	21	21	16
ENSRNOG00000032178	Cenpa	5	6	6	4	12	11	8	2	1	5	7	8	10	8	7
ENSRNOG00000026953	Gpr88	5	2	1	4	6	3	5	2	6	2	4	3	0	7	3
ENSRNOG00000046480	AABR07005779.3	5	5	4	9	11	5	4	4	5	5	3	10	10	9	10
ENSRNOG00000019059	Zfp1	9	8	15	21	15	12	4	8	7	5	5	10	19	14	28
ENSRNOG00000033026	Dclk3	2	2	2	1	2	1	3	2	5	1	1	2	5	3	4
ENSRNOG00000006946	Arhgap9	3	6	5	16	6	2	10	32	3	0	9	5	5	8	13
ENSRNOG00000053766	Ramp3	18	33	49	17	29	19	20	15	11	6	13	29	23	25	31
ENSRNOG00000009967	Otof	8	2	6	5	2	5	7	1	8	2	4	5	10	6	6
ENSRNOG00000055154	AABR07063462.1	295	42	28	65	68	265	472	91	264	32	111	97	18	8	57
ENSRNOG00000000547	Tspyl4	5	8	12	13	18	10	7	4	2	9	3	14	16	18	10
ENSRNOG00000028844	Slc9a5	4	7	4	9	4	7	1	6	4	3	2	8	11	4	9
ENSRNOG00000030644	ND1	20	23	15	37	60	25	6	6	46	24	10	38	31	25	25
ENSRNOG00000003028	Dnah17	12	21	7	20	10	4	10	25	6	6	16	14	19	19	23
ENSRNOG00000011258	Masp2	25	61	71	57	65	9	8	5	2	5	25	51	100	52	61
ENSRNOG00000025558	Palm2	39	45	57	110	68	9	8	3	9	3	43	44	75	102	89
ENSRNOG00000029470	LOC685619	17	11	19	28	18	10	14	6	7	8	11	9	36	19	16
ENSRNOG00000008471	Kif21b	11	33	12	18	9	5	10	37	7	7	23	13	19	13	24
ENSRNOG00000024818	Eva1b	12	21	22	24	18	16	4	15	5	7	17	12	10	29	20
ENSRNOG00000050635	AC134024.1	4	0	7	5	6	15	0	5	2	4	6	4	6	3	9
ENSRNOG00000054203	Sim2	44	47	50	79	54	8	10	2	4	5	42	53	48	57	78
ENSRNOG00000013790	Mfsd1	41	47	54	79	86	10	10	4	5	5	30	49	88	110	96
ENSRNOG00000001728	LOC100909474	5	9	12	10	4	3	4	4	11	4	7	8	6	5	12
ENSRNOG00000017557	LOC100362216	16	17	38	27	14	28	11	3	11	8	14	29	26	7	17
ENSRNOG00000003207	Fmnl1	22	53	14	31	27	17	7	59	7	20	24	16	24	30	38
ENSRNOG00000059276	LOC498265	18	35	48	60	49	6	6	3	0	4	23	32	52	49	74
ENSRNOG00000010610	Hpgd	37	49	93	112	58	12	7	6	6	7	9	41	61	309	229
ENSRNOG00000060594	Atn1	1	3	0	1	0	11	0	0	5	1	1	1	3	1	0
ENSRNOG00000039200	AABR07070046.1	34	63	48	77	70	14	6	1	6	4	59	63	72	148	99
ENSRNOG00000013781	Kcnq5	35	47	67	57	80	4	9	8	6	4	21	48	52	191	178
ENSRNOG00000024056	Zfp17	23	37	50	54	56	9	5	5	3	0	17	35	67	55	74
ENSRNOG00000016769	Rab38	9	18	26	29	31	2	0	2	1	1	4	14	17	331	402
ENSRNOG00000059326	Abca9	6	14	29	15	42	0	1	1	1	0	5	7	47	61	58
ENSRNOG00000021007	Snx15	24	21	40	54	19	17	7	19	14	14	17	21	51	39	45
ENSRNOG00000007080	Kif12	30	33	22	34	28	23	9	27	9	7	16	23	36	16	46
ENSRNOG00000007754	Insm2	1	2	2	4	5	5	3	1	0	5	2	3	1	0	4
ENSRNOG00000009322	Ccdc126	9	26	23	22	32	1	3	1	0	1	12	15	24	30	28
ENSRNOG00000052298	AABR07014974.1	7	20	23	20	22	15	6	10	2	11	11	18	21	6	21
ENSRNOG00000015594	Rftn2	15	12	19	26	35	2	0	0	3	0	7	12	28	52	21
ENSRNOG00000026702	Jaml	6	8	1	13	2	8	2	5	4	6	5	10	14	11	5
ENSRNOG00000031979	ATP6	53	38	43	69	75	43	21	7	69	60	44	65	67	48	51
ENSRNOG00000042975	Tmem45al	14	10	26	65	36	3	3	1	1	0	8	29	22	110	69
ENSRNOG00000008445	Dact1	13	12	19	17	28	11	6	7	10	7	10	16	26	6	18
ENSRNOG00000006952	Prex1	42	143	61	97	63	39	27	79	26	25	54	60	106	83	105
ENSRNOG00000008481	Reep1	33	47	45	68	76	9	8	6	5	2	28	36	43	295	106
ENSRNOG00000052189	AABR07000452.1	13	18	22	26	17	1	0	1	0	3	8	14	29	45	24
ENSRNOG00000013257	Hecw2	34	98	113	52	93	14	9	7	9	4	27	76	101	297	374
ENSRNOG00000000848	Gpank1	23	16	19	19	22	7	15	12	5	9	11	16	22	28	36
ENSRNOG00000010519	Cyp39a1	5	7	19	17	31	0	0	2	0	0	10	8	53	80	125
ENSRNOG00000001302	Adora2a	2	11	4	2	7	8	3	6	3	1	2	8	8	5	9
ENSRNOG00000019509	Fbxl15	6	10	6	9	11	8	5	3	2	6	8	6	7	7	11
ENSRNOG00000017959	Cfap100	26	32	50	48	37	8	5	1	3	3	17	29	50	89	71
ENSRNOG00000003510	Fmo2	12	34	31	16	22	4	2	1	0	0	4	4	37	96	129
ENSRNOG00000049507	44814	20	26	51	43	45	5	3	2	4	4	15	24	48	104	86
ENSRNOG00000018915	Tagap	2	7	0	4	4	2	3	5	3	2	4	3	3	3	0
ENSRNOG00000007139	Ttpa	8	13	16	12	13	0	1	0	1	0	4	14	42	25	17
ENSRNOG00000011292	Col1a2	32	39	49	259	83	57	54	77	300	5	46	15	43	203	87
ENSRNOG00000018808	Vip	10	13	21	13	30	0	2	0	1	1	8	23	27	19	15
ENSRNOG00000051564	Rap2a	23	34	52	44	58	6	7	5	3	2	18	39	71	71	50
ENSRNOG00000003515	Ephx1	41	46	39	35	68	6	9	4	2	3	14	41	131	119	117
ENSRNOG00000015002	Abhd15	4	3	7	13	14	5	5	6	2	5	3	7	10	11	11
ENSRNOG00000054367	AABR07058287.1	8	1	7	5	6	5	1	4	5	4	2	3	4	5	13
ENSRNOG00000015155	Tnnc2	5	4	0	3	5	1	3	3	5	3	0	5	2	2	1
ENSRNOG00000039790	AABR07066826.1	11	12	25	21	8	1	0	2	0	0	5	23	30	38	22
ENSRNOG00000030371	COX2	77	49	73	74	124	59	19	14	68	81	60	88	70	70	69
ENSRNOG00000033215	RT1-Db1	11	17	21	30	6	8	4	32	2	9	8	9	4	31	20
ENSRNOG00000001480	Ncf1	10	11	4	13	8	3	5	14	5	2	4	7	16	7	14
ENSRNOG00000024986	Mmrn1	6	17	17	12	19	2	0	1	0	0	16	10	17	47	19
ENSRNOG00000020505	Map4k1	2	12	6	11	8	2	4	17	2	2	3	7	4	8	7
ENSRNOG00000019342	Sult1a1	20	61	42	39	64	2	6	1	4	8	16	35	75	183	98
ENSRNOG00000031162	Ccl24	3	0	1	3	7	2	3	2	3	2	1	1	3	5	2
ENSRNOG00000048897	Vmac	5	7	7	14	9	4	5	4	8	1	1	5	9	11	5
ENSRNOG00000013922	Dok2	10	20	4	10	5	5	3	11	8	4	9	11	13	6	12
ENSRNOG00000057927	AABR07035796.1	2	9	4	2	5	3	5	2	2	3	3	5	3	4	7
ENSRNOG00000019430	Coro1a	4	30	3	14	8	6	2	30	1	11	7	5	18	8	15
ENSRNOG00000005794	Slc10a1	24	34	34	30	25	2	5	4	3	1	23	22	48	46	47
ENSRNOG00000017659	Hs3st2	12	23	26	46	17	2	2	3	0	3	13	8	24	99	116
ENSRNOG00000006623	Cd302	14	33	32	41	47	3	1	4	6	3	20	23	82	75	58

## Sheet: S8
Table S8: List of the KEGG pathway of DEG genes.
Database	ID	Term	P-Value	Input number	Background number	Symbols
KEGG Pathway	rno05415	Diabetic cardiomyopathy	8.07313e-05	15	214	CYTB,ND1,ND2,COX1,ATP6,COX2,ND5,ND6,COX3,Plcb3,Col1a1,Tgfb1,Col3a1,Col1a2,Ncf1
KEGG Pathway	rno04933	AGE-RAGE signaling pathway in diabetic complications	0.000380686	9	101	Jun,Pim1,Ccl2,Plcb3,Col1a1,Tgfb1,Col3a1,Col1a2,Col4a5
KEGG Pathway	rno04974	Protein digestion and absorption	0.000440285	9	103	Col1a1,Col5a3,Col3a1,Col1a2,Slc16a10,Col11a2,Col27a1,Col6a2,Col4a5
KEGG Pathway	rno05016	Huntington disease	0.000472656	17	307	Pparg,CYTB,ND1,ND2,COX1,ATP6,COX2,ND5,ND6,COX3,Plcb3,Hap1,Gpx3,Stx1a,Dnah17,Klc2,Creb3l4
KEGG Pathway	rno04926	Relaxin signaling pathway	0.000527694	10	128	Jun,Nfkbia,Plcb3,Col1a1,Tgfb1,Col3a1,Col1a2,Creb3l4,Col4a5,Atf6b
KEGG Pathway	rno04657	IL-17 signaling pathway	0.000937608	8	92	Jun,Jund,Ccl2,Nfkbia,Ccl11,Ccl7,Il17ra,Fosb
KEGG Pathway	rno05208	Chemical carcinogenesis - reactive oxygen species	0.0020695	13	234	Jun,Ephx1,Nfkbia,CYTB,ND1,ND2,COX1,ATP6,COX2,ND5,ND6,COX3,Ncf1
KEGG Pathway	rno04928	Parathyroid hormone synthesis, secretion and action	0.00219665	8	105	Jund,Plcb3,Mafb,Arhgef1,Pde4c,Creb3l4,Atf6b,Mef2c
KEGG Pathway	rno00190	Oxidative phosphorylation	0.00397287	9	141	CYTB,ND1,ND2,COX1,ATP6,COX2,ND5,ND6,COX3
KEGG Pathway	rno05140	Leishmaniasis	0.00464092	6	71	Jun,Nfkbia,Tgfb1,Ncf1,RT1-Db1,Myd88
KEGG Pathway	rno04380	Osteoclast differentiation	0.00524541	8	121	Jun,Jund,Nfkbia,Pparg,Tgfb1,Ncf1,Nfkb2,Fosb
KEGG Pathway	rno04010	MAPK signaling pathway	0.00567618	14	294	Igf2,Jun,Jund,Fgfr4,Tgfb1,Dusp4,Pdgfd,Angpt1,Map4k1,Map4k2,Myd88,Nfkb2,Rps6ka5,Mef2c
KEGG Pathway	rno05144	Malaria	0.0070278	5	55	Ccl2,Sdc2,Tgfb1,Myd88,Itgal
KEGG Pathway	rno04062	Chemokine signaling pathway	0.00704508	10	182	Ccl2,Jak3,Nfkbia,Plcb3,Ccl11,Fgr,Ncf1,Ccl7,Ccl24,Prex1
KEGG Pathway	rno05020	Prion disease	0.00754422	13	273	CYTB,ND1,ND2,COX1,ATP6,COX2,ND5,ND6,COX3,Ncf1,Klc2,Creb3l4,Atf6b
KEGG Pathway	rno04911	Insulin secretion	0.0109892	6	85	Abcc8,Plcb3,Stx1a,Rapgef4,Creb3l4,Atf6b
KEGG Pathway	rno05323	Rheumatoid arthritis	0.0116014	6	86	Jun,Ccl2,Tgfb1,Angpt1,RT1-Db1,Itgal
KEGG Pathway	rno04658	Th1 and Th2 cell differentiation	0.013582	6	89	Jun,Jak3,Nfkbia,Dll1,RT1-Db1,Rbpjl
KEGG Pathway	rno05200	Pathways in cancer	0.0157779	20	538	Ar,Igf2,Jun,Pim1,Fgfr4,Jak3,Nfkbia,Ptger1,Pparg,Plcb3,Tgfb1,Arhgef1,Dapk3,Dll1,Nfkb2,Rps6ka5,Runx1t1,Col4a5,Csf2ra,Frat2
KEGG Pathway	rno04714	Thermogenesis	0.0159289	11	237	Pparg,CYTB,ND1,ND2,COX1,ATP6,COX2,ND5,ND6,COX3,Creb3l4
KEGG Pathway	rno05012	Parkinson disease	0.0165444	12	270	Adora2a,CYTB,ND1,ND2,COX1,ATP6,COX2,ND5,ND6,COX3,Ubc,Klc2
KEGG Pathway	rno05031	Amphetamine addiction	0.0167352	5	68	Jun,Stx1a,Creb3l4,Atf6b,Fosb
KEGG Pathway	rno05014	Amyotrophic lateral sclerosis	0.0171566	15	370	CYTB,ND1,ND2,COX1,ATP6,COX2,ND5,ND6,COX3,Hap1,Gpx3,Dnah17,Klc2,Ndc1,Nrg4
KEGG Pathway	rno00563	Glycosylphosphatidylinositol (GPI)-anchor biosynthesis	0.0187647	3	26	Pign,Pigb,Piga
KEGG Pathway	rno05146	Amoebiasis	0.0190973	6	96	Plcb3,Col1a1,Tgfb1,Col3a1,Col1a2,Col4a5
KEGG Pathway	rno05030	Cocaine addiction	0.0194081	4	47	Jun,Creb3l4,Atf6b,Fosb
KEGG Pathway	rno04151	PI3K-Akt signaling pathway	0.0207099	14	345	Igf2,Fgfr4,Jak3,Pkn1,Col1a1,Pdgfd,Col1a2,Angpt1,Ddit4,Creb3l4,Col6a2,Col4a5,Atf6b,Ppp2r3b
KEGG Pathway	rno05161	Hepatitis B	0.0227435	8	157	Jun,Slc10a1,Jak3,Nfkbia,Tgfb1,Myd88,Creb3l4,Atf6b
KEGG Pathway	rno04024	cAMP signaling pathway	0.0244857	10	221	Jun,Gipr,Adora2a,Nfkbia,Vipr2,Gabbr1,Vip,Rapgef4,Pde4c,Creb3l4
KEGG Pathway	rno05142	Chagas disease	0.027073	6	104	Jun,Ccl2,Nfkbia,Plcb3,Tgfb1,Myd88
KEGG Pathway	rno05135	Yersinia infection	0.0295185	7	135	Jun,Ccl2,Nfkbia,Pkn1,Arhgef1,Myd88,Elmo2
KEGG Pathway	rno05022	Pathways of neurodegeneration - multiple diseases	0.0350123	17	477	CYTB,ND1,ND2,COX1,ATP6,COX2,ND5,ND6,COX3,Plcb3,Hap1,Ubc,Gpx3,Stx1a,Dnah17,Klc2,Frat2
KEGG Pathway	rno04668	TNF signaling pathway	0.035642	6	111	Jun,Ccl2,Nfkbia,Creb3l4,Rps6ka5,Atf6b
KEGG Pathway	rno05417	Lipid and atherosclerosis	0.0416113	9	209	Jun,Ccl2,Nfkbia,Pparg,Plcb3,Arhgef1,Ncf1,Myd88,Cyp2j10
KEGG Pathway	rno04260	Cardiac muscle contraction	0.0443313	5	88	CYTB,COX1,COX2,COX3,Asph
KEGG Pathway	rno05166	Human T-cell leukemia virus 1 infection	0.0487904	10	249	Jun,Jak3,Nfkbia,Tgfb1,RT1-Db1,Itgal,Nfkb2,Creb3l4,Atf6b,Gps2

## Sheet: S9
Table S9: The primer sequences for the genes used for qRT-PCR verification.
Gene	Species	Primer	Sequence (5' -> 3')
Il17ra	Rattus norvegicus	Forward Primer	GTTCGCCCAGTTCCTGAT
		Reverse Primer	AACCGCTCTCCTCCATTTC
Fos	Rattus norvegicus	Forward Primer	CGAGGGGTTCCCGTAGA
		Reverse Primer	ACTCCATGCGGTTGCTTT
Il1b	Rattus norvegicus	Forward Primer	CCCTTGACTTGGGCTGT
		Reverse Primer	CGAGATGCTGCTGTGAGA
Ptgs2	Rattus norvegicus	Forward Primer	GGCCTCCATTGACCAGA
		Reverse Primer	CAGGGAGAAGCGTTTG
Actb	Rattus norvegicus	Forward Primer	CCTCACTGTCCACCTTCCA
		Reverse Primer	GGGTGTAAAACGCAGCTCA
